# Supplementary material for: Circulating levels of cytokines and risk of cardiovascular disease: a Mendelian randomization study
Source: Front Immunol. 2023 May 25;14:1175421. doi: 10.3389/fimmu.2023.1175421 (PMC10247976; doi:10.3389/fimmu.2023.1175421)
Supplement: Supplementary file 1 [file Table_1.xlsx]

## Sheet: Table S1
Supplementary Table 1 cis-pQTL instruments for cytokines.
Cytokine	SNP	CHR	Position	EA	OA	BETA	SE	P
activePAI	rs62465622	7	101015523	C	T	-0.106115	0.026271	5.36223e-05
CTACK	rs75842242	9	34587241	C	A	0.1724	0.0409	2.465e-05
CTACK	rs867811	9	34663798	C	T	-0.1853	0.0258	7.446e-13
CTACK	rs2070074	9	34649442	G	A	-0.4402	0.0372	2.316e-32
Eotaxin	rs4471731	17	32556165	A	G	0.0627	0.0157	6.655e-05
Eotaxin	rs9675315	17	32541260	T	C	0.064	0.0156	4.225e-05
Eotaxin	rs28481802	17	32676872	A	G	0.0811	0.0175	3.653e-06
Eotaxin	rs1860189	17	32578358	A	G	0.1014	0.0203	5.675e-07
Eotaxin	rs77569276	17	32534568	C	G	0.1008	0.0204	7.32e-07
Eotaxin	rs12450911	17	32604425	A	G	0.1027	0.0202	3.587e-07
GROa	rs11724468	4	75086421	A	G	-0.0926	0.022	2.462e-05
GROa	rs75495477	4	74455628	A	G	-0.1704	0.0363	2.609e-06
GROa	rs34700776	4	74527305	T	G	0.092	0.0198	3.375e-06
GROa	rs6853814	4	74811622	T	C	-0.1399	0.0301	3.432e-06
GROa	rs79320966	4	74988426	A	C	0.2012	0.0419	1.541e-06
GROa	rs3775488	4	74862852	T	C	-0.1014	0.0226	7.225e-06
GROa	rs6815457	4	74714003	A	G	-0.1577	0.0216	3.046e-13
GROa	rs17202249	4	74617243	T	C	0.2445	0.0554	1.038e-05
GROa	rs34858592	4	74749301	A	G	0.2162	0.0346	3.901e-10
GROa	rs72855280	4	74835131	A	C	0.8259	0.0443	1.232e-77
GROa	rs1366949	4	74739076	T	G	-0.6282	0.0221	9.34e-178
HGF	rs10239816	7	81821760	T	G	-0.0049	0.001	1.514e-06
HGF	rs145168020	7	81853772	T	C	-0.0075	0.0016	1.841e-06
HGF	rs73149798	7	80982822	A	T	-0.0099	0.0001	0
HGF	rs2967922	7	81048444	A	G	-0.0112	0.0007	1.148e-61
HGF	rs7788796	7	81129093	T	C	-0.0163	0.0001	0
HGF	rs5745687	7	81359051	T	C	-0.3008	0.0405	1.086e-13
IL12p70	rs34740816	3	159965219	G	A	-0.1164	0.0296	8.173e-05
IL-16	rs7170924	15	81583139	T	G	0.0237	0.0051	4.071e-06
IL-16	rs12913587	15	81836114	A	G	-0.0221	0.0051	1.699e-05
IL-16	rs1848707	15	81421792	A	G	-0.0239	0.0047	3.058e-07
IL-16	rs1482937	15	81811499	C	G	-0.0283	0.006	2.793e-06
IL-16	rs75194383	15	81664543	T	G	0.0528	0.0126	2.717e-05
IL-16	rs7179124	15	81960730	C	G	-0.027	0.005	5.77e-08
IL-16	rs6495562	15	81612117	T	C	-0.0613	0.0108	1.429e-08
IL-16	rs116947254	15	81786092	A	G	-0.0571	0.0123	3.265e-06
IL-16	rs35000575	15	81439638	A	C	-0.0451	0.0076	3.765e-09
IL-16	rs4611404	15	81613766	T	C	-0.0681	0.0118	8.639e-09
IL-16	rs58484457	15	81769674	T	C	0.035	0.0048	2.471e-13
IL-16	rs35254208	15	81481945	A	T	-0.0407	0.0077	1.386e-07
IL-16	rs4128767	15	81543407	A	G	-0.0506	0.0047	2.122e-27
IL-16	rs4778893	15	81611253	A	G	-0.0629	0.0067	3.93e-21
IL-16	rs55889255	15	81516565	A	G	0.1032	0.0091	5.429e-30
IL-16	rs75824993	15	81494541	A	C	-0.1077	0.0092	8.973e-32
IL-16	rs3848180	15	81596590	T	G	0.0991	0.0041	1.1e-129
IL-16	rs4778890	15	81589648	C	G	0.448	0.0089	0
IL-18	rs76785871	11	112387246	A	G	-0.1489	0.0369	5.455e-05
IL-18	rs10789893	11	112391048	T	C	0.1132	0.0247	4.584e-06
IL-18	rs55772679	11	112235908	T	C	-0.1337	0.0239	2.217e-08
IL-18	rs1534115	11	112210999	A	G	-0.1485	0.0251	3.292e-09
IL-18	rs71478720	11	112009605	T	C	-0.26	0.0273	1.669e-21
IL-1ra	rs9308676	2	113428167	A	G	0.0431	0.0109	7.427e-05
IL-1ra	rs7594852	2	113521754	T	C	0.0449	0.0103	1.252e-05
IL-1ra	rs45592842	2	113943063	T	G	0.0946	0.023	3.801e-05
IL-1ra	rs3783548	2	113533333	A	G	0.086	0.0207	3.353e-05
IL-1ra	rs62157451	2	113608418	C	G	-0.0956	0.0226	2.259e-05
IL-1ra	rs6723639	2	113872238	T	C	-0.0655	0.0133	7.832e-07
IL-1ra	rs72831808	2	113979355	C	G	0.1235	0.0252	9.727e-07
IL-1ra	rs3977064	2	114191728	A	C	-0.1035	0.0243	2.065e-05
IL-1ra	rs1191686	2	114094703	T	C	-0.072	0.0131	4.311e-08
IL-1ra	rs1867868	2	114162983	T	C	0.0634	0.0106	2.24e-09
IL-1ra	rs4591347	2	113658705	T	C	-0.1005	0.0149	1.744e-11
IL-1ra	rs1491585	2	114003621	A	G	-0.0752	0.0107	1.954e-12
IL-1ra	rs7584409	2	113742734	A	G	-0.0861	0.0116	9.5e-14
IL-1ra	rs114189538	2	113821082	A	G	-0.1666	0.0222	6.22e-14
IL-1ra	rs74667587	2	113895079	A	G	-0.1494	0.0141	2.694e-26
IL-1ra	rs72829856	2	113913287	A	G	0.2125	0.0196	2.982e-27
IL-1ra	rs6743376	2	113832333	A	C	-0.1822	0.0107	3.473e-65
IL-1ra	rs6734238	2	113841030	A	G	0.204	0.0104	2.459e-85
IL-2ra	rs3136613	10	6020749	C	T	0.0959	0.024	6.444e-05
IL-2ra	rs7084255	10	6184167	T	A	0.1339	0.0304	1.049e-05
IL-2ra	rs4747891	10	6188119	G	C	0.1799	0.0375	1.585e-06
IL-2ra	rs7077067	10	6132692	C	T	0.1109	0.024	3.719e-06
IL-2ra	rs676063	10	5986900	G	T	0.1462	0.0354	3.663e-05
IL-2ra	rs7898286	10	6009462	G	T	-0.1186	0.0252	2.513e-06
IL-2ra	rs2182409	10	6209218	C	T	-0.1201	0.0249	1.463e-06
IL-2ra	rs3136614	10	6005674	G	A	0.1652	0.0363	5.304e-06
IL-2ra	rs9423654	10	5605334	G	C	0.1351	0.0283	1.743e-06
IL-2ra	rs17403348	10	5827901	C	T	0.3336	0.0805	3.445e-05
IL-2ra	rs140148883	10	5795575	G	A	-0.4024	0.0937	1.755e-05
IL-2ra	rs12722588	10	6060433	C	T	0.3344	0.0334	1.561e-23
IL-2ra	rs34507893	10	6124598	G	A	-0.7351	0.1155	1.997e-10
IL-2ra	rs12722497	10	6095928	C	A	-0.6285	0.0482	6.941e-39
IL-6	rs57349960	7	22519455	CG	C	0.0613	0.0153	6.276e-05
IL-7	rs6473130	8	79862570	C	A	-0.0978	0.0251	9.703e-05
IL-8	rs7655660	4	74589597	A	G	-0.1876	0.0237	2.666e-15
IP-10	rs4512021	4	76954407	A	G	-0.0769	0.0152	4.21e-07
IP-10	rs12508444	4	76750708	T	C	-0.0836	0.0172	1.171e-06
IP-10	rs76467436	4	76677445	A	G	-0.1723	0.033	1.778e-07
IP-10	rs13141895	4	77077885	T	C	-0.1142	0.022	2.093e-07
IP-10	rs144775225	4	76666780	T	C	-0.2319	0.0533	1.356e-05
MCP1	rs1948336	17	32178164	A	G	0.0005	0.0001	5.52e-300
MCP1	rs8070924	17	33078801	A	G	0.0087	0.0013	3.196e-11
MCP1	rs34380334	17	32141825	T	G	0.0107	0.0008	1.283e-36
MCP1	rs295092	17	32790414	C	G	-0.0153	0.0019	2.286e-16
MCP1	rs74602403	17	32897155	C	G	-0.0172	0.003	6.881e-09
MCP1	rs112623849	17	32190928	T	G	-0.0132	0.003	9.177e-06
MCP1	rs117361374	17	32738412	A	C	-0.0192	0.0011	1.236e-65
MCP1	rs1897352	17	32654769	T	G	-0.0127	0.0006	1.24e-110
MCP1	rs9303671	17	32368584	T	C	-0.017	0.0003	0
MCP1	rs56079229	17	32273332	T	G	0.0141	0.0001	0
MCP1	rs78914963	17	32340667	A	G	-0.0192	0.0019	6.145e-25
MCP1	rs62057446	17	32291020	T	C	-0.0232	0.0032	7.817e-13
MCP1	rs62056820	17	32326550	T	C	-0.0244	0.0029	1.717e-17
MCP1	rs28375266	17	32987906	T	G	-0.0177	0.0007	7.3e-158
MCP1	rs75928340	17	32498342	T	C	-0.0295	0.0045	6.994e-11
MCP1	rs57487960	17	32945513	A	G	-0.0288	0.0001	0
MCP1	rs55997736	17	32560384	A	G	-0.0202	0.0002	0
MCP1	rs117419795	17	32110444	A	G	-0.0318	0.0079	5.495e-05
MCP1	rs113754751	17	32415739	T	C	0.0293	0.0055	1.007e-07
MCP1	rs112255380	17	32560344	A	G	-0.0201	0.0013	3.013e-53
MCP1	rs78795737	17	32373800	T	C	-0.0348	0.0071	1.092e-06
MCP1	rs377320754	17	32361918	T	G	-0.0325	0.0002	0
MCP1	rs78092660	17	32177034	A	G	-0.0248	0.0034	6.239e-13
MCP1	rs532378821	17	32624247	T	C	-0.0457	0.0043	1.021e-26
MCP1	rs79616298	17	32554331	T	C	-0.0358	0.0017	5.31e-101
MCP1	rs59757453	17	32912644	C	G	-0.057	0.0067	1.421e-17
MCP1	rs1594542	17	32654317	A	T	-0.0537	0.0131	4.386e-05
MCP1	rs12601658	17	32533423	A	T	-0.0741	0.0152	1.177e-06
MCP3	rs12600832	17	32679760	T	G	-0.2036	0.0504	5.37032e-05
MCP3	rs10512462	17	32499059	A	G	0.2047	0.0467	1.1749e-05
MCP3	rs117940142	17	32527035	A	C	0.2196	0.0483	5.49541e-06
MCP3	rs371194085	17	32619468	A	T	-0.1282	0.0269	1.8197e-06
MCP3	rs2079662	17	32501275	T	C	-0.2509	0.0413	1.25893e-09
MCP3	rs61578494	17	32535620	C	G	-0.3664	0.0509	6.0256e-13
MCP3	rs16969376	17	32561165	A	G	-0.4236	0.0513	1.51356e-16
MCP3	rs16969377	17	32561182	A	G	-0.43	0.052	1.38038e-16
MCP3	rs2005314	17	32498797	T	C	0.2482	0.0313	1.99526e-15
MCP3	rs1029719	17	32550864	T	C	0.2134	0.025	1.41254e-17
MCP3	rs560964485	17	32554384	T	C	-0.3674	0.0443	1.04713e-16
MCP3	rs408121	17	32677148	A	G	0.262	0.027	2.81838e-22
MCP3	rs1133763	17	32647831	A	C	0.5878	0.0328	7.07946e-72
MCSF	rs12401850	1	110437378	A	G	0.056	0.013	1.771e-05
MCSF	rs140223635	1	110543879	A	G	-0.1095	0.0259	2.432e-05
MCSF	rs72687271	1	110491364	A	G	-0.1086	0.0251	1.481e-05
MCSF	rs6699144	1	110438926	T	C	0.0603	0.0131	4.112e-06
MCSF	rs6695237	1	110415626	A	G	-0.0602	0.0118	3.346e-07
MCSF	rs116675658	1	110613543	T	G	-0.1261	0.0272	3.678e-06
MCSF	rs72974777	1	110462488	A	G	0.1328	0.0265	5.143e-07
MCSF	rs17668350	1	110543223	T	C	-0.1455	0.022	3.889e-11
MCSF	rs672992	1	110639873	T	C	0.0803	0.0118	8.643e-12
MCSF	rs3768471	1	110612436	A	G	0.17	0.0229	1.092e-13
MCSF	rs333968	1	110460520	T	C	-0.1406	0.0183	1.514e-14
MCSF	rs1058885	1	110466466	T	C	-0.1262	0.0114	2.889e-28
MCSF	rs11579145	1	110501597	A	G	-0.1754	0.0111	7.307e-56
MIF	rs2739327	22	24334023	T	A	-0.1255	0.03	2.885e-05
MIF	rs2330634	22	24250795	G	C	-0.1549	0.0248	4.498e-10
MIG	rs55876513	4	76883698	G	T	-0.1638	0.0254	1.048e-10
MIP1a	rs143357708	17	34909948	A	G	-0.0879	0.0226	9.976e-05
MIP1a	rs7208788	17	34823204	A	G	-0.0587	0.015	8.932e-05
MIP1a	rs1127790	17	34304247	A	G	0.0825	0.0185	8.06e-06
MIP1a	rs112689088	17	34307457	T	C	0.089	0.0189	2.642e-06
MIP1a	rs41389847	17	34324617	T	C	0.1143	0.0239	1.772e-06
MIP1a	rs868340	17	34832620	A	T	-0.0569	0.0106	7.092e-08
MIP1a	rs571801759	17	34422876	T	C	-0.1525	0.0332	4.436e-06
MIP1a	rs2282674	17	34524523	A	G	0.0781	0.019	3.961e-05
MIP1a	rs854675	17	34359900	T	C	-0.1007	0.0181	2.463e-08
MIP1a	rs1542611	17	34848436	T	G	-0.1047	0.0178	3.765e-09
MIP1a	rs16972027	17	34451097	A	G	0.1312	0.0232	1.674e-08
MIP1a	rs4795113	17	34478464	C	G	-0.1031	0.0195	1.324e-07
MIP1a	rs66967287	17	34352005	T	C	-0.1222	0.0178	7.601e-12
MIP1a	rs41356845	17	34325248	C	G	-0.121	0.0162	7.916e-14
MIP1a	rs2735835	17	34393296	A	G	0.0806	0.0108	1.025e-13
MIP1a	rs4796155	17	34445646	A	T	0.0971	0.0166	4.574e-09
MIP1a	rs67943086	17	34357820	A	G	0.1319	0.0185	8.954e-13
MIP1a	rs854658	17	34352666	A	G	0.0816	0.0105	7.92e-15
MIP1a	rs16971993	17	34445397	T	C	0.1617	0.0241	1.841e-11
MIP1a	rs117010890	17	34916971	T	C	-0.2113	0.0281	6.12e-14
MIP1a	rs854660	17	34354803	A	G	-0.0989	0.0106	1.148e-20
MIP1a	rs56121841	17	34363587	T	G	-0.1113	0.0118	4.466e-21
MIP1a	rs9911791	17	34820996	A	G	0.1338	0.0145	3.143e-20
MIP1a	rs4796217	17	34819191	T	C	0.1169	0.0119	7.569e-23
MIP1a	rs1018913	17	34464074	C	G	-0.1616	0.0204	2.6e-15
MIP1a	rs8082120	17	34445325	A	G	-0.1413	0.015	3.959e-21
MIP1a	rs2840162	17	34392547	A	G	0.1935	0.0174	1.181e-28
MIP1a	rs11651338	17	34816489	T	C	0.1221	0.0116	9.999e-26
MIP1a	rs62079697	17	34393028	T	C	0.1934	0.0174	1.231e-28
MIP1a	rs7213887	17	34439230	A	G	-0.2131	0.024	7.983e-19
MIP1a	rs854462	17	34386090	A	G	0.1736	0.015	5.09e-31
MIP1a	rs62081560	17	34442541	T	G	0.1688	0.0139	4.386e-34
MIP1a	rs12948732	17	34462907	T	C	-0.2155	0.018	5.12e-33
MIP1a	rs1634517	17	34432403	A	C	0.4013	0.0117	2.05e-258
MIP1b	rs854658	17	34352666	A	G	-0.0338	0.0077	1.142e-05
MIP1b	rs62079736	17	34429752	A	G	0.0625	0.0149	2.617e-05
MIP1b	rs8076004	17	34401669	A	C	-0.0454	0.0091	6.762e-07
MIP1b	rs117086316	17	34070299	A	G	-0.078	0.0186	2.69e-05
MIP1b	rs1005107	17	34340592	T	C	-0.0854	0.0161	1.218e-07
MIP1b	rs62078170	17	34110979	T	G	-0.0773	0.0148	1.924e-07
MIP1b	rs79010839	17	34901949	T	C	0.1154	0.0195	3.017e-09
MIP1b	rs719828	17	34465375	A	G	0.0884	0.0178	7.056e-07
MIP1b	rs854633	17	34374462	T	C	-0.0627	0.0083	5.485e-14
MIP1b	rs11657788	17	34273139	A	C	-0.1118	0.016	2.751e-12
MIP1b	rs8075916	17	34343845	A	C	-0.0809	0.0111	2.495e-13
MIP1b	rs8064395	17	34272942	A	C	-0.1074	0.0141	3.248e-14
MIP1b	rs1634503	17	34421139	A	G	-0.0752	0.0097	9.538e-15
MIP1b	rs8074386	17	34452725	T	C	-0.0881	0.0139	2.274e-10
MIP1b	rs60516659	17	34403297	A	G	0.1199	0.0149	7.359e-16
MIP1b	rs7222922	17	34335694	T	C	0.1129	0.014	8.423e-16
MIP1b	rs4795105	17	34287751	A	T	-0.1056	0.0121	2.283e-18
MIP1b	rs62079582	17	34813754	A	G	0.0905	0.0207	1.213e-05
MIP1b	rs2376468	17	34461903	C	G	-0.1164	0.0139	4.584e-17
MIP1b	rs117010890	17	34916971	T	C	-0.2044	0.0259	3.172e-15
MIP1b	rs12600678	17	34478231	T	C	0.1839	0.0206	3.716e-19
MIP1b	rs187348776	17	34535622	A	T	0.1678	0.028	2.006e-09
MIP1b	rs4795112	17	34471404	T	G	0.1654	0.024	5.595e-12
MIP1b	rs868340	17	34832620	A	T	-0.148	0.0078	3.551e-80
MIP1b	rs200975376	17	34539235	A	G	0.2137	0.0354	1.556e-09
MIP1b	rs8064426	17	34819750	A	G	-0.4523	0.0116	0
PDGFbb	rs5757272	22	39157384	A	G	-0.0448	0.0113	7.827e-05
RANTES	rs2251660	17	34252537	C	A	-0.1831	0.0356	2.617e-07
SCF	rs78628275	12	89078733	T	C	-0.1097	0.0264	3.325e-05
SCF	rs11608458	12	89369806	T	C	-0.0698	0.012	5.941e-09
SCF	rs11105125	12	89376538	T	C	-0.0657	0.0116	1.379e-08
SCGFb	rs35886564	19	51283589	T	C	-0.1064	0.0248	1.763e-05
SCGFb	rs62112533	19	51233758	T	C	-0.169	0.028	1.541e-09
SeSelectin	rs60425295	1	169716281	T	C	0.1036	0.0252	3.904e-05
SeSelectin	rs3917412	1	169700502	T	C	0.1154	0.0219	1.309e-07
sICAM	rs57547494	19	10852417	T	C	0.143139	0.035912	6.72476e-05
sICAM	rs78301903	19	10866888	C	T	0.143618	0.0362574	7.46212e-05
sICAM	rs62131898	19	10626428	G	A	0.125113	0.026848	3.16149e-06
sICAM	rs62130043	19	10821054	G	A	0.08631	0.0211143	4.35576e-05
sICAM	rs74827019	19	10403603	T	C	0.175694	0.0418966	2.74658e-05
sICAM	rs78256348	19	10691307	T	C	0.100112	0.0227409	1.0711e-05
sICAM	rs139790375	19	10126107	T	C	0.116598	0.0241107	1.32497e-06
sICAM	rs7250419	19	10127126	G	A	0.101663	0.0259336	8.85026e-05
sICAM	rs112917725	19	10232339	T	C	0.164622	0.0359541	4.67937e-06
sICAM	rs34196120	19	10117420	C	T	0.0926816	0.0196463	2.38747e-06
sICAM	rs1988068	19	10330012	A	G	-0.113357	0.0231625	9.88054e-07
sICAM	rs73013009	19	10240241	A	T	0.19889	0.0457812	1.39681e-05
sICAM	rs142673551	19	9935851	T	C	-0.226381	0.0433623	1.78268e-07
sICAM	rs11085580	19	10214589	A	T	0.137165	0.0249664	3.93e-08
sICAM	rs5030347	19	10384604	A	C	-0.142505	0.0245329	6.2945e-09
sICAM	rs8111930	19	10368050	G	A	-0.254171	0.0348531	3.03953e-13
sICAM	rs112023341	19	10696691	A	G	-0.246806	0.0412114	2.1143e-09
sICAM	rs78671428	19	10707400	T	G	-0.256405	0.0418746	9.17298e-10
sICAM	rs5498	19	10395683	G	A	0.127405	0.0196515	8.97877e-11
sICAM	rs5030390	19	10382537	A	G	-0.293513	0.045307	9.27598e-11
sICAM	rs7256672	19	10579474	G	T	-0.145997	0.0215102	1.14223e-11
sICAM	rs56114795	19	10868545	T	C	-0.299694	0.0487263	7.72097e-10
sICAM	rs7252897	19	10540971	T	C	0.211309	0.0244408	5.3449e-18
sICAM	rs12720234	19	10482859	T	C	-0.345475	0.0463189	8.74334e-14
sICAM	rs117063573	19	10835620	A	G	-0.434287	0.0576726	5.06575e-14
sVCAM	rs3917010	1	101190866	C	A	-0.0984083	0.0231502	2.12942e-05
TNF-A	rs2429642	6	31486962	A	G	-0.0765	0.0194	8.037e-05
TNF-A	rs115497794	6	31328974	A	G	0.1263	0.0291	1.423e-05
TRAIL	rs557107565	3	172656623	A	C	-0.0036	0.0001	0
TRAIL	rs78318714	3	172429961	A	G	-0.0049	0.0002	3.01e-116
TRAIL	rs73037136	3	171731687	A	G	-0.008	0.0011	8.213e-13
TRAIL	rs73180277	3	171733984	A	G	-0.0136	0.0011	1.282e-33
TRAIL	rs76720373	3	171857014	A	G	0.0149	0.0005	2.53e-215
TRAIL	rs73167213	3	171854323	A	G	-0.0192	0.003	3.193e-10
TRAIL	rs113051270	3	172321155	A	G	-0.019	0.0036	9.886e-08
TRAIL	rs398778	3	172331531	A	C	-0.0222	0.0056	7.08e-05
TRAIL	rs73175066	3	172656550	T	G	-0.0183	0.0005	0
TRAIL	rs73037039	3	172099067	A	G	-0.0236	0.0014	1.584e-65
TRAIL	rs73175041	3	172578988	C	G	-0.0217	0.0046	2.128e-06
TRAIL	rs73169269	3	172197545	A	C	-0.0205	0.0009	1.51e-124
TRAIL	rs12637807	3	172089891	T	C	-0.0254	0.0038	2.627e-11
TRAIL	rs77775212	3	172309226	A	G	-0.0237	0.0009	2.53e-165
TRAIL	rs59535020	3	171902034	C	G	-0.0235	0.0019	2.785e-35
TRAIL	rs55867522	3	171733162	T	C	-0.0284	0.0036	1.307e-15
TRAIL	rs4894604	3	172710288	A	G	-0.0303	0.0052	5.876e-09
TRAIL	rs146827832	3	172101065	T	C	-0.0273	0.0005	0
TRAIL	rs73031305	3	171998979	A	C	-0.0256	0.0003	0
TRAIL	rs9810131	3	172108555	T	C	-0.0268	0.0001	0
TRAIL	rs116658170	3	172109146	C	G	-0.0332	0.0062	8.907e-08
TRAIL	rs75278014	3	172241934	A	G	-0.0357	0.0059	1.153e-09
TRAIL	rs74976018	3	172678684	T	C	-0.0279	0.0044	1.558e-10
TRAIL	rs13059524	3	171837500	T	C	-0.0286	0.0005	0
TRAIL	rs7646507	3	172476419	A	G	-0.0375	0.0002	0
TRAIL	rs7431678	3	172652634	A	G	-0.0304	0.0001	0
TRAIL	rs62281983	3	172334348	T	C	-0.034	0.0005	0
TRAIL	rs111587306	3	172234041	A	G	-0.0364	0.0015	3.11e-128
TRAIL	rs57768608	3	172480175	T	C	-0.0259	0.0001	0
TRAIL	rs71310522	3	172389320	T	C	-0.0244	0.0036	1.034e-11
TRAIL	rs116686761	3	172624544	A	T	-0.0379	0.0016	4.26e-118
TRAIL	rs76507592	3	172095536	A	G	-0.0454	0.01	5.439e-06
TRAIL	rs73173317	3	172331005	T	C	-0.0487	0.0083	4.779e-09
TRAIL	rs113939484	3	171741368	A	G	-0.052	0.0028	7.753e-77
TRAIL	rs11716492	3	172325675	T	C	-0.0517	0.0005	0
TRAIL	rs62283841	3	171891761	A	G	-0.0521	0.0028	2.539e-77
TRAIL	rs73175007	3	172512670	A	C	-0.0563	0.0128	1.16e-05
TRAIL	rs62281942	3	171729283	A	C	-0.0429	0.0006	0
TRAIL	rs75489499	3	172503541	T	C	-0.0671	0.0082	1.919e-16
TRAIL	rs76344120	3	172192313	T	C	-0.0818	0.0001	0
TRAIL	rs234060	3	172295283	T	C	-0.0735	0.0187	8.662e-05
TRAIL	rs16845310	3	172020156	A	G	-0.0784	0.0181	1.515e-05
TRAIL	rs9849338	3	172126476	A	C	-0.0767	0.0162	2.221e-06
TRAIL	rs13327037	3	172262296	A	G	-0.1325	0.0216	9.256e-10
TRAIL	rs9872638	3	172266364	A	G	-0.1551	0.0227	7.519e-12
TRAIL	rs13074711	3	172267803	T	C	0.1556	0.0227	6.443e-12
VEGF	rs7763358	6	44139869	T	C	0.0578	0.0143	5.136e-05
VEGF	rs34644314	6	43888210	C	G	0.0681	0.0163	2.91e-05
VEGF	rs9381291	6	44105715	T	G	0.0381	0.0086	8.568e-06
VEGF	rs7761137	6	44151490	A	G	0.0452	0.0098	3.644e-06
VEGF	rs1128930	6	44200325	A	C	-0.0403	0.0087	3.465e-06
VEGF	rs2782256	6	43688343	A	G	0.0413	0.0087	1.986e-06
VEGF	rs7765264	6	43974807	A	G	0.087	0.0155	2.034e-08
VEGF	rs77518248	6	44087957	T	C	0.0993	0.018	3.566e-08
VEGF	rs9462937	6	43846430	T	G	0.0481	0.0101	2.073e-06
VEGF	rs9472153	6	43882612	A	G	0.0447	0.0087	2.866e-07
VEGF	rs9394981	6	44008747	A	G	0.0479	0.0088	5.002e-08
VEGF	rs72863966	6	43872093	A	C	-0.0637	0.0095	2.026e-11
VEGF	rs12214523	6	43939958	T	C	0.0564	0.0086	5.447e-11
VEGF	rs17209449	6	43935267	C	G	-0.1235	0.0141	2.167e-18
VEGF	rs1631155	6	43951967	A	G	0.0868	0.0097	3.297e-19
VEGF	rs62401231	6	43898150	A	G	0.0786	0.0088	5.116e-19
VEGF	rs75116661	6	43925775	A	C	-0.1456	0.017	1.122e-17
VEGF	rs80075573	6	43924058	A	T	0.1638	0.0159	5.303e-25
VEGF	rs78135777	6	43933264	A	G	0.2252	0.0194	3.603e-31
VEGF	rs9381268	6	43933895	T	C	0.1107	0.0126	1.263e-18
VEGF	rs4349808	6	43924774	T	C	0.2616	0.0084	1.96e-212
Abbreviations: EA, effect allele; OA; other allele; pQTL, protein quantitative trait locus; SE, standard error; SNP, single nucleotide polymorphism

## Sheet: Table S2
Supplementary Table 2 cis-eQTL instruments for cytokines.
Cytokine	SNP	CHR	Position	EA	OA	BETA	SE	P
MCP1	rs199587003	17	32624780	T	C	0.0134	0.005	0.007678
IL-1a	rs895497	2	113763575	G	A	0.0478844	0.0243136	0.0489019
IL-16	rs7164258	15	81661346	A	G	-0.0219	0.0056	9.403e-05
MIP1b	rs72833539	17	34444424	T	C	-0.0353	0.0132	0.00754
MIF	rs4822441	22	24206355	G	A	-0.0512	0.0246	0.03725
TNF-B	rs113239947	6	31461956	A	T	0.0623	0.0292	0.0331131
IL-1a	rs1533463	2	113538782	A	G	0.0457029	0.0205307	0.0260094
IL-1a	rs1143643	2	113588302	T	C	-0.0504829	0.0223928	0.0241692
sICAM	rs281431	19	10389945	C	T	-0.0490973	0.0204142	0.0161699
FGFBasic	rs306007	4	124037060	T	A	-0.051	0.024	0.03396
SeSelectin	rs6704499	1	170107586	A	G	-0.0373	0.0178	0.03537
MCSF	rs12060965	1	110480779	C	G	-0.0342	0.0136	0.01203
IL-16	rs3922930	15	81630421	A	G	-0.0289	0.0057	4.387e-07
bNGF	rs2856813	1	115837919	C	T	-0.0611	0.0239	0.01042
MIP1b	rs854658	17	34352666	A	G	-0.0338	0.0077	1.142e-05
SCF	rs4474514	12	88953959	A	G	-0.0334	0.0129	0.009897
MIF	rs78331094	22	24281393	C	T	0.0735	0.0322	0.02249
SCF	rs1907702	12	88955469	A	G	-0.0365	0.013	0.004919
TRAIL	rs17608660	3	172302780	A	G	-0.0436	0.0201	0.03035
SeSelectin	rs78026016	1	169706082	A	G	-0.0737	0.0342	0.03124
IL-6	rs7808457	7	22798265	A	T	-0.0341	0.0118	0.003985
IL-18	rs2853127	11	112140332	T	C	-0.0546	0.0255	0.03226
TRAIL	rs3850173	3	172273004	T	G	-0.0513	0.0175	0.003404
VEGF	rs3024987	6	43740840	T	C	0.0375	0.0116	0.001229
MIF	rs34383331	22	24238079	T	A	0.1016	0.0292	0.0004971
MIF	rs182268832	22	24334133	G	T	-0.0864	0.0327	0.008278
IL-1ra	rs315930	2	113869554	A	C	-0.0349	0.0111	0.001707
MIG	rs7438137	4	76753036	C	T	0.0756	0.0242	0.001815
IL-8	rs28833215	4	74646006	A	G	-0.0356	0.0118	0.00245
FGFBasic	rs28681527	4	123744364	G	C	0.0789	0.0297	0.007899
TRAIL	rs76344120	3	172192313	T	C	-0.0818	0.0001	0
MCP1	rs1860180	17	32628064	A	G	0.037	0.0123	0.002713
IL-2ra	rs8177751	10	6029759	T	A	0.1081	0.0384	0.00482
MCP1	rs9675315	17	32541260	T	C	0.0392	0.0125	0.001772
TRAIL	rs234043	3	172313367	T	C	-0.0553	0.0179	0.002028
sVCAM	rs3917010	1	101190866	C	A	-0.0984083	0.0231502	2.12942e-05
IL-16	rs11635456	15	81524488	A	G	0.0638	0.0086	1.507e-13
sICAM	rs2278442	19	10444826	A	G	0.0831819	0.0200331	3.2927e-05
Eotaxin	rs12944577	17	32559154	A	G	-0.0584	0.0157	0.0002025
MIG	rs4386627	4	76966321	G	A	-0.1032	0.0233	9.449e-06
MCSF	rs72687271	1	110491364	A	G	-0.1086	0.0251	1.481e-05
MIP1b	rs1634503	17	34421139	A	G	-0.0752	0.0097	9.538e-15
TRAIL	rs231999	3	172273096	A	G	0.0802	0.0206	0.0001019
IL-16	rs8023541	15	81577808	T	C	-0.0506	0.0042	1.361e-33
SCGFb	rs11084024	19	51228634	A	G	0.1034	0.0287	0.0003126
IL-2ra	rs3136614	10	6005674	G	A	0.1652	0.0363	5.304e-06
IL-16	rs11325	15	81601340	T	G	-0.0795	0.007	4.259e-30
RANTES	rs2251660	17	34252537	C	A	-0.1831	0.0356	2.617e-07
Eotaxin	rs1860189	17	32578358	A	G	0.1014	0.0203	5.675e-07
Eotaxin	rs77569276	17	32534568	C	G	0.1008	0.0204	7.32e-07
Eotaxin	rs12450911	17	32604425	A	G	0.1027	0.0202	3.587e-07
MIF	rs2330634	22	24250795	G	C	-0.1549	0.0248	4.498e-10
CTACK	rs867811	9	34663798	C	T	-0.1853	0.0258	7.446e-13
IL-8	rs7655660	4	74589597	A	G	-0.1876	0.0237	2.666e-15
IL-2ra	rs12722588	10	6060433	C	T	0.3344	0.0334	1.561e-23
CTACK	rs145864441	9	34639815	C	A	0.3928	0.0467	3.983e-17
IL-18	rs71478720	11	112009605	T	C	-0.26	0.0273	1.669e-21
MCSF	rs11579145	1	110501597	A	G	-0.1754	0.0111	7.307e-56
IL-1ra	rs11677088	2	113835603	A	G	0.1827	0.0103	6.009e-71
IL-2ra	rs12722497	10	6095928	C	A	-0.6285	0.0482	6.941e-39
IL-16	rs4778639	15	81600451	T	G	0.4586	0.0083	0
GROa	rs3097409	4	74743475	T	C	-0.5997	0.0212	1.37e-176
MIP1a	rs1634517	17	34432403	A	C	0.4013	0.0117	2.05e-258
Abbreviations: EA, effect allele; OA; other allele; eQTL, expression protein quantitative trait locus; SE, standard error; SNP, single nucleotide polymorphism

## Sheet: Table S3
Supplementary Table 3 MR results based on the cis-pQTL instruments.
Exposure	Outcome	Method	OR	95% LL	95% UL	P	Adjusted P using stratified FDR	Adjusted P using aggregated FDR
VEGF	Coronary artery disease	MR Egger	1.00056	0.923203	1.08439	0.989349
VEGF	Coronary artery disease	Weighted median	1.00925	0.964287	1.05631	0.692124
VEGF	Coronary artery disease	Inverse variance weighted	1.02038	0.97301	1.07006	0.405482	0.977565	0.754821
VEGF	Coronary artery disease	MR PRESSO	1.02036	0.970922	1.07232	0.435654
VEGF	Coronary artery disease	Contamination mixture	1.01308	0.972388	1.0576	0.555857
IL-16	Coronary artery disease	MR Egger	0.972205	0.899694	1.05056	0.486233
IL-16	Coronary artery disease	Weighted median	1.0105	0.958185	1.06568	0.700071
IL-16	Coronary artery disease	Inverse variance weighted	1.01044	0.949716	1.07504	0.742659	0.977565	0.877766
IL-16	Coronary artery disease	MR PRESSO	1.01095	0.963835	1.06036	0.66115
IL-16	Coronary artery disease	Contamination mixture	1.00702	0.95887	1.0629	0.765406
SeSelectin	Coronary artery disease	Inverse variance weighted	1.16753	1.04253	1.30752	0.00734334	0.0672339	0.126935
GROa	Coronary artery disease	MR Egger	0.98989	0.963818	1.01667	0.474602
GROa	Coronary artery disease	Weighted median	0.979082	0.95636	1.00234	0.0776338
GROa	Coronary artery disease	Inverse variance weighted	0.98852	0.970756	1.00661	0.212039	0.706798	0.670846
GROa	Coronary artery disease	MR PRESSO	0.98644	0.976581	0.996399	0.0237395
GROa	Coronary artery disease	Contamination mixture	0.988072	0.960789	1.01918	0.224144
sICAM	Coronary artery disease	MR Egger	0.987159	0.909783	1.07112	0.759095
sICAM	Coronary artery disease	Weighted median	1.00243	0.966449	1.03975	0.89645
sICAM	Coronary artery disease	Inverse variance weighted	1.00513	0.974136	1.0371	0.748995	0.977565	0.877766
sICAM	Coronary artery disease	MR PRESSO	1.01491	0.979934	1.05114	0.416237
sICAM	Coronary artery disease	Contamination mixture	0.999	0.956954	1.03252	0.93352
sVCAM	Coronary artery disease	Wald ratio	0.93485	0.786434	1.11128	0.444991	0.977565	0.760313
IL-7	Coronary artery disease	Wald ratio	0.960736	0.8306	1.11126	0.589622	0.977565	0.839344
MCP1	Coronary artery disease	MR Egger	1.09924	0.840077	1.43835	0.499165
MCP1	Coronary artery disease	Weighted median	1.04429	0.874524	1.24702	0.632085
MCP1	Coronary artery disease	Inverse variance weighted	1.0231	0.889495	1.17678	0.749039	0.977565	0.877766
MCP1	Coronary artery disease	MR PRESSO	1.0231	0.889495	1.17678	0.749039
MCP1	Coronary artery disease	Contamination mixture	1.02634	0.892258	1.18057	0.717895
MIP1b	Coronary artery disease	MR Egger	1.01262	0.952384	1.07666	0.694247
MIP1b	Coronary artery disease	Weighted median	0.998948	0.957768	1.0419	0.960906
MIP1b	Coronary artery disease	Inverse variance weighted	0.999428	0.960361	1.04008	0.977565	0.977565	0.977565
MIP1b	Coronary artery disease	MR PRESSO	0.997632	0.963047	1.03346	0.896848
MIP1b	Coronary artery disease	Contamination mixture	0.988072	0.841979	1.02942	0.521572
IL12p70	Coronary artery disease	Wald ratio	1.00458	0.846226	1.19257	0.958346	0.977565	0.973761
Eotaxin	Coronary artery disease	MR Egger	0.868085	0.595332	1.2658	0.503028
Eotaxin	Coronary artery disease	Weighted median	0.947391	0.85743	1.04679	0.288382
Eotaxin	Coronary artery disease	Inverse variance weighted	0.990415	0.9158	1.07111	0.809543	0.977565	0.919191
Eotaxin	Coronary artery disease	MR PRESSO	0.990427	0.92533	1.0601	0.79263
Eotaxin	Coronary artery disease	Contamination mixture	0.959829	0.865022	1.26998	0.346459
SCGFb	Coronary artery disease	Inverse variance weighted	1.00166	0.928843	1.08018	0.965713	0.977565	0.973761
RANTES	Coronary artery disease	Wald ratio	1.05125	0.948851	1.1647	0.339132	0.924906	0.695509
IL-2ra	Coronary artery disease	MR Egger	1.01393	0.96101	1.06977	0.62295
IL-2ra	Coronary artery disease	Weighted median	0.985275	0.951695	1.02004	0.401778
IL-2ra	Coronary artery disease	Inverse variance weighted	1.00956	0.980311	1.03968	0.52588	0.977565	0.805462
IL-2ra	Coronary artery disease	MR PRESSO	1.00971	0.981769	1.03844	0.512628
IL-2ra	Coronary artery disease	Contamination mixture	0.97824	0.944594	1.13883	0.532574
MIG	Coronary artery disease	Wald ratio	1.05155	0.953353	1.15986	0.314939	0.924906	0.674181
PDGFbb	Coronary artery disease	Wald ratio	1.01588	0.74459	1.38601	0.920822	0.977565	0.968864
MCSF	Coronary artery disease	MR Egger	1.23222	1.08993	1.39308	0.00664663
MCSF	Coronary artery disease	Weighted median	1.119	1.05033	1.19217	0.000502449
MCSF	Coronary artery disease	Inverse variance weighted	1.10943	1.05329	1.16856	8.87704e-05	0.002664	0.0107412
MCSF	Coronary artery disease	MR PRESSO	1.11007	1.054	1.16913	0.00193349
MCSF	Coronary artery disease	Contamination mixture	1.14111	1.08329	1.20442	0.000862031
CTACK	Coronary artery disease	MR Egger	1.03038	0.930182	1.14138	0.66855
CTACK	Coronary artery disease	Weighted median	1.00305	0.961208	1.04672	0.888466
CTACK	Coronary artery disease	Inverse variance weighted	1.00362	0.962536	1.04645	0.865539	0.977565	0.924712
IL-18	Coronary artery disease	MR Egger	0.982266	0.856727	1.1262	0.814173
IL-18	Coronary artery disease	Weighted median	1.00498	0.955284	1.05727	0.847702
IL-18	Coronary artery disease	Inverse variance weighted	1.00416	0.962644	1.04748	0.84705	0.977565	0.924712
IL-18	Coronary artery disease	MR PRESSO	1.00464	0.980142	1.02976	0.731643
IL-18	Coronary artery disease	Contamination mixture	1.00401	0.367879	2.71828	0.847156
activePAI	Coronary artery disease	Wald ratio	0.958405	0.802501	1.1446	0.639049	0.977565	0.862274
IL-1ra	Coronary artery disease	MR Egger	0.974545	0.893774	1.06261	0.567806
IL-1ra	Coronary artery disease	Weighted median	1.05346	1.00032	1.10943	0.0486029
IL-1ra	Coronary artery disease	Inverse variance weighted	1.07234	1.02291	1.12416	0.00372267	0.0558401	0.0750739
IL-1ra	Coronary artery disease	MR PRESSO	1.07216	1.02367	1.12295	0.00939506
IL-1ra	Coronary artery disease	Contamination mixture	1.24359	1.03252	1.34851	0.0109809
TNF-A	Coronary artery disease	Inverse variance weighted	0.889205	0.538235	1.46903	0.646628	0.977565	0.862274
MIP1a	Coronary artery disease	MR Egger	1.01668	0.963346	1.07296	0.554908
MIP1a	Coronary artery disease	Weighted median	1.01829	0.980918	1.05709	0.342044
MIP1a	Coronary artery disease	Inverse variance weighted	1.0194	0.992547	1.04697	0.158346	0.678627	0.580603
MIP1a	Coronary artery disease	MR PRESSO	1.01998	0.999152	1.04123	0.0756174
MIP1a	Coronary artery disease	Contamination mixture	1.02532	0.996008	1.05338	0.0903064
IL-8	Coronary artery disease	Wald ratio	0.972009	0.832862	1.1344	0.718723	0.977565	0.877766
MCP3	Coronary artery disease	MR Egger	1.04404	0.991324	1.09956	0.137463
MCP3	Coronary artery disease	Weighted median	1.01844	0.992281	1.04529	0.168723
MCP3	Coronary artery disease	Inverse variance weighted	1.01332	0.993851	1.03318	0.181253	0.679698	0.626617
MCP3	Coronary artery disease	MR PRESSO	1.01429	0.998	1.03085	0.116611
MCP3	Coronary artery disease	Contamination mixture	1.02532	0.994018	1.04812	0.0620238
MIF	Coronary artery disease	Wald ratio	1.11171	1.01604	1.21638	0.0210712	0.126427	0.199873
HGF	Coronary artery disease	MR Egger	0.892184	0.791655	1.00548	0.202339
HGF	Coronary artery disease	Weighted median	0.913807	0.827682	1.00889	0.0743142
HGF	Coronary artery disease	Inverse variance weighted	0.91534	0.833976	1.00464	0.0625314	0.312657	0.315262
HGF	Coronary artery disease	MR PRESSO	1.94546	0.706818	5.35471	0.28801
HGF	Coronary artery disease	Contamination mixture	0.913018	0.831936	1.002	0.0572022
IP-10	Coronary artery disease	MR Egger	1.07845	0.889764	1.30715	0.497534
IP-10	Coronary artery disease	Weighted median	1.01437	0.928003	1.10877	0.753384
IP-10	Coronary artery disease	Inverse variance weighted	0.997675	0.926287	1.07457	0.95101	0.977565	0.973761
IP-10	Coronary artery disease	MR PRESSO	0.991321	0.93645	1.04941	0.779101
IP-10	Coronary artery disease	Contamination mixture	1.01918	0.367879	2.71828	0.911401
TRAIL	Coronary artery disease	MR Egger	1.02144	0.913529	1.1421	0.711558
TRAIL	Coronary artery disease	Weighted median	0.98985	0.913438	1.07265	0.803448
TRAIL	Coronary artery disease	Inverse variance weighted	0.975476	0.910875	1.04466	0.477552	0.977565	0.760313
TRAIL	Coronary artery disease	MR PRESSO	0.975476	0.910875	1.04466	0.477552
TRAIL	Coronary artery disease	Contamination mixture	0.972388	0.913931	1.04081	0.442127
SCF	Coronary artery disease	MR Egger	1.47523	0.688029	3.1631	0.500277
SCF	Coronary artery disease	Weighted median	0.786538	0.664389	0.931144	0.00529519
SCF	Coronary artery disease	Inverse variance weighted	0.828141	0.718925	0.953947	0.00896452	0.0672339	0.135588
SCGFb	Heart failure	Inverse variance weighted	0.956952	0.855277	1.07071	0.442617	0.63231	0.760313
activePAI	Heart failure	Wald ratio	1.05924	0.861098	1.30296	0.585999	0.732499	0.839344
IL12p70	Heart failure	Wald ratio	1.13217	0.907368	1.41267	0.271665	0.479409	0.670846
IL-1ra	Heart failure	MR Egger	0.974397	0.895214	1.06058	0.557047
IL-1ra	Heart failure	Weighted median	0.983545	0.931174	1.03886	0.552277
IL-1ra	Heart failure	Inverse variance weighted	0.977664	0.939204	1.0177	0.269935	0.479409	0.670846
IL-1ra	Heart failure	MR PRESSO	0.978973	0.946803	1.01224	0.229451
IL-1ra	Heart failure	Contamination mixture	0.982161	0.92589	1.04081	0.460919
TNF-A	Heart failure	Inverse variance weighted	0.926115	0.660943	1.29768	0.655613	0.786736	0.862274
VEGF	Heart failure	MR Egger	0.947542	0.884383	1.01521	0.142234
VEGF	Heart failure	Weighted median	1.01543	0.96165	1.07221	0.581355
VEGF	Heart failure	Inverse variance weighted	1.06391	1.01313	1.11723	0.0130401	0.106738	0.175317
VEGF	Heart failure	MR PRESSO	1.0687	1.01628	1.12383	0.0175313
VEGF	Heart failure	Contamination mixture	1.2263	1.12412	1.34716	0.00249752
RANTES	Heart failure	Wald ratio	1.06369	0.94649	1.19541	0.299877	0.499795	0.674181
IL-7	Heart failure	Wald ratio	0.862466	0.675732	1.1008	0.234627	0.479409	0.670846
IP-10	Heart failure	MR Egger	1.31892	0.990496	1.75623	0.154446
IP-10	Heart failure	Weighted median	1.13585	1.00219	1.28733	0.0461269
IP-10	Heart failure	Inverse variance weighted	1.15376	1.05035	1.26736	0.0028331	0.0424965	0.0714408
IP-10	Heart failure	MR PRESSO	1.15571	1.07834	1.23862	0.0149327
IP-10	Heart failure	Contamination mixture	1.18649	1.05022	1.40635	0.0144934
MCSF	Heart failure	MR Egger	1.16181	1.01721	1.32698	0.049086
MCSF	Heart failure	Weighted median	1.07272	1.00394	1.14621	0.0378662
MCSF	Heart failure	Inverse variance weighted	1.06429	1.01084	1.12057	0.0177897	0.106738	0.195687
MCSF	Heart failure	MR PRESSO	1.06919	1.02649	1.11367	0.00739193
MCSF	Heart failure	Contamination mixture	1.07037	0.999	1.14683	0.0574888
sICAM	Heart failure	MR Egger	0.913664	0.835759	0.998831	0.0591107
sICAM	Heart failure	Weighted median	0.987396	0.94442	1.03233	0.576382
sICAM	Heart failure	Inverse variance weighted	0.966327	0.932574	1.0013	0.05898	0.1966	0.310286
sICAM	Heart failure	MR PRESSO	0.976585	0.941988	1.01245	0.210206
sICAM	Heart failure	Contamination mixture	1.02634	0.919431	1.06609	0.25624
SeSelectin	Heart failure	Inverse variance weighted	0.984762	0.867214	1.11824	0.812839	0.861771	0.919191
MIF	Heart failure	Wald ratio	1.13187	1.02297	1.25236	0.0163951	0.106738	0.195687
PDGFbb	Heart failure	Wald ratio	1.0737	0.757802	1.52129	0.689157	0.795181	0.877766
MCP3	Heart failure	MR Egger	1.02243	0.963652	1.08478	0.481495
MCP3	Heart failure	Weighted median	1.02421	0.994838	1.05445	0.107093
MCP3	Heart failure	Inverse variance weighted	1.0186	0.996099	1.04162	0.105858	0.317574	0.4744
MCP3	Heart failure	MR PRESSO	1.0187	1.00852	1.02897	0.00470779
MCP3	Heart failure	Contamination mixture	1.02327	0.993024	1.04917	0.0990249
MIG	Heart failure	Wald ratio	0.858611	0.734181	1.00413	0.0563399	0.1966	0.30987
MCP1	Heart failure	MR Egger	0.984566	0.722162	1.34232	0.922734
MCP1	Heart failure	Weighted median	0.93519	0.741116	1.18009	0.572322
MCP1	Heart failure	Inverse variance weighted	0.954603	0.811162	1.12341	0.575994	0.732499	0.839344
MCP1	Heart failure	MR PRESSO	0.939184	0.788	1.11937	0.509753
MCP1	Heart failure	Contamination mixture	0.955997	0.812207	1.13655	0.625856
TRAIL	Heart failure	MR Egger	0.924974	0.826023	1.03578	0.184091
TRAIL	Heart failure	Weighted median	0.984029	0.893264	1.08402	0.74436
TRAIL	Heart failure	Inverse variance weighted	0.987467	0.922031	1.05755	0.718433	0.798259	0.877766
TRAIL	Heart failure	MR PRESSO	0.944488	0.847321	1.0528	0.316937
TRAIL	Heart failure	Contamination mixture	0.969476	0.902127	1.04498	0.423745
HGF	Heart failure	MR Egger	1.03642	0.909773	1.18069	0.61916
HGF	Heart failure	Weighted median	1.04296	0.937186	1.16066	0.44076
HGF	Heart failure	Inverse variance weighted	1.04264	0.939018	1.15769	0.434324	0.63231	0.760313
HGF	Heart failure	MR PRESSO	1.0687	1.01628	1.12383	0.0175313
HGF	Heart failure	Contamination mixture	1.04394	0.939883	1.15835	0.426616
CTACK	Heart failure	MR Egger	1.08811	0.969108	1.22172	0.388717
CTACK	Heart failure	Weighted median	1.02274	0.971763	1.07639	0.388733
CTACK	Heart failure	Inverse variance weighted	1.02412	0.976888	1.07363	0.322534	0.509264	0.674181
sVCAM	Heart failure	Wald ratio	0.866878	0.718308	1.04618	0.136392	0.371979	0.545819
Eotaxin	Heart failure	MR Egger	0.889138	0.583189	1.35559	0.614039
Eotaxin	Heart failure	Weighted median	0.934793	0.838918	1.04162	0.221958
Eotaxin	Heart failure	Inverse variance weighted	0.947038	0.867019	1.03444	0.226984	0.479409	0.670846
Eotaxin	Heart failure	MR PRESSO	0.948033	0.917265	0.979834	0.0248083
Eotaxin	Heart failure	Contamination mixture	0.926816	0.367879	2.71828	0.211426
GROa	Heart failure	MR Egger	1.00807	0.976344	1.04082	0.634114
GROa	Heart failure	Weighted median	1.01234	0.986193	1.03917	0.358363
GROa	Heart failure	Inverse variance weighted	1.01263	0.99084	1.0349	0.258099	0.479409	0.670846
GROa	Heart failure	MR PRESSO	1.01451	1.00272	1.02644	0.0363578
GROa	Heart failure	Contamination mixture	1.01308	0.99104	1.03666	0.258403
MIP1b	Heart failure	MR Egger	1.0593	0.996901	1.1256	0.0784692
MIP1b	Heart failure	Weighted median	1.02416	0.974835	1.07598	0.343142
MIP1b	Heart failure	Inverse variance weighted	1.0036	0.964518	1.04427	0.859181	0.861771	0.924712
MIP1b	Heart failure	MR PRESSO	1.00097	0.96323	1.04019	0.96094
MIP1b	Heart failure	Contamination mixture	1.01106	0.946485	1.05232	0.58152
IL-18	Heart failure	MR Egger	1.09655	0.941985	1.27647	0.31998
IL-18	Heart failure	Weighted median	1.0257	0.968331	1.08647	0.387521
IL-18	Heart failure	Inverse variance weighted	1.01771	0.970889	1.06679	0.465043	0.634149	0.760313
IL-18	Heart failure	MR PRESSO	1.01473	0.969539	1.06202	0.563486
IL-18	Heart failure	Contamination mixture	1.0284	0.855559	1.13997	0.326031
SCF	Heart failure	MR Egger	1.2218	0.48316	3.08964	0.745122
SCF	Heart failure	Weighted median	1.08773	0.92305	1.28179	0.315376
SCF	Heart failure	Inverse variance weighted	1.09365	0.941812	1.26997	0.240444	0.479409	0.670846
IL-2ra	Heart failure	MR Egger	0.979487	0.933532	1.0277	0.417661
IL-2ra	Heart failure	Weighted median	0.959951	0.925905	0.995249	0.0265206
IL-2ra	Heart failure	Inverse variance weighted	0.95091	0.925354	0.977171	0.000292919	0.00878757	0.0177216
IL-2ra	Heart failure	MR PRESSO	0.949393	0.922539	0.977029	0.00457279
IL-2ra	Heart failure	Contamination mixture	0.946485	0.89673	0.976286	0.00411697
IL-16	Heart failure	MR Egger	1.00166	0.933516	1.07477	0.963859
IL-16	Heart failure	Weighted median	1.00868	0.948	1.07324	0.784892
IL-16	Heart failure	Inverse variance weighted	1.00478	0.952269	1.06019	0.861771	0.861771	0.924712
IL-16	Heart failure	MR PRESSO	1.00416	0.956918	1.05373	0.867912
IL-16	Heart failure	Contamination mixture	1.01816	0.962713	1.16649	0.541656
MIP1a	Heart failure	MR Egger	1.03777	0.981209	1.0976	0.206596
MIP1a	Heart failure	Weighted median	1.01913	0.980106	1.0597	0.341508
MIP1a	Heart failure	Inverse variance weighted	1.03005	1.00139	1.05954	0.0397607	0.1966	0.26728
MIP1a	Heart failure	MR PRESSO	1.00097	0.96323	1.04019	0.96094
MIP1a	Heart failure	Contamination mixture	1.01816	0.981179	1.05971	0.315827
IL-8	Heart failure	Wald ratio	0.827927	0.681987	1.0051	0.0563134	0.1966	0.30987
SCGFb	Atrial fibrillation	Inverse variance weighted	0.977003	0.905086	1.05464	0.550915	0.75618	0.833259
activePAI	Atrial fibrillation	Wald ratio	1.21565	1.0217	1.44642	0.0276563	0.151563	0.221845
IL12p70	Atrial fibrillation	Wald ratio	1.00605	0.836827	1.2095	0.948795	0.948795	0.973761
IL-1ra	Atrial fibrillation	MR Egger	0.975353	0.900087	1.05691	0.551038
IL-1ra	Atrial fibrillation	Weighted median	0.997269	0.952545	1.04409	0.906988
IL-1ra	Atrial fibrillation	Inverse variance weighted	0.990919	0.954699	1.02851	0.631086	0.795685	0.862274
IL-1ra	Atrial fibrillation	MR PRESSO	0.991381	0.956026	1.02804	0.646253
IL-1ra	Atrial fibrillation	Contamination mixture	0.979219	0.942707	1.02737	0.279594
TNF-A	Atrial fibrillation	Inverse variance weighted	0.96153	0.598379	1.54507	0.871216	0.9313	0.924712
VEGF	Atrial fibrillation	MR Egger	1.03205	0.966815	1.10168	0.355554
VEGF	Atrial fibrillation	Weighted median	1.00098	0.956371	1.04767	0.966477
VEGF	Atrial fibrillation	Inverse variance weighted	1.01562	0.976911	1.05587	0.43427	0.735005	0.760313
VEGF	Atrial fibrillation	MR PRESSO	1.01529	0.975591	1.0566	0.464617
VEGF	Atrial fibrillation	Contamination mixture	1.002	0.96464	1.05127	0.906078
RANTES	Atrial fibrillation	Wald ratio	1.07597	0.975006	1.18739	0.145248	0.562838	0.549221
IL-7	Atrial fibrillation	Wald ratio	0.891093	0.735425	1.07971	0.239162	0.667866	0.670846
IP-10	Atrial fibrillation	MR Egger	1.12911	0.760837	1.67563	0.589112
IP-10	Atrial fibrillation	Weighted median	0.97927	0.86935	1.10309	0.73021
IP-10	Atrial fibrillation	Inverse variance weighted	0.954687	0.842846	1.08137	0.465733	0.735005	0.760313
IP-10	Atrial fibrillation	MR PRESSO	0.962341	0.850013	1.08951	0.577111
IP-10	Atrial fibrillation	Contamination mixture	0.83778	0.742301	1.23244	0.212793
MCSF	Atrial fibrillation	MR Egger	0.896884	0.801278	1.0039	0.0850433
MCSF	Atrial fibrillation	Weighted median	0.985422	0.929411	1.04481	0.622807
MCSF	Atrial fibrillation	Inverse variance weighted	0.995068	0.9525	1.03954	0.824599	0.912949	0.923856
MCSF	Atrial fibrillation	MR PRESSO	0.992893	0.952137	1.03539	0.74449
MCSF	Atrial fibrillation	Contamination mixture	0.98906	0.945539	1.03769	0.642513
sICAM	Atrial fibrillation	MR Egger	0.940056	0.882252	1.00165	0.0687957
sICAM	Atrial fibrillation	Weighted median	0.988112	0.953261	1.02424	0.513866
sICAM	Atrial fibrillation	Inverse variance weighted	0.987626	0.963528	1.01233	0.323161	0.667866	0.674181
sICAM	Atrial fibrillation	MR PRESSO	0.985373	0.957952	1.01358	0.316359
sICAM	Atrial fibrillation	Contamination mixture	0.961751	0.92589	1.02429	0.110903
SeSelectin	Atrial fibrillation	Inverse variance weighted	1.18848	1.06766	1.32297	0.00159483	0.0457576	0.0643249
MIF	Atrial fibrillation	Inverse variance weighted	0.973361	0.89546	1.05804	0.525819	0.75618	0.805462
PDGFbb	Atrial fibrillation	Wald ratio	1.16831	0.861282	1.58478	0.317311	0.667866	0.674181
MCP3	Atrial fibrillation	MR Egger	1.00531	0.956903	1.05617	0.837986
MCP3	Atrial fibrillation	Weighted median	1.02314	0.999051	1.04782	0.0598471
MCP3	Atrial fibrillation	Inverse variance weighted	1.02881	1.00972	1.04826	0.0029521	0.0457576	0.0714408
MCP3	Atrial fibrillation	MR PRESSO	1.02868	1.02027	1.03715	5.02102e-05
MCP3	Atrial fibrillation	Contamination mixture	1.0284	1.01005	1.0629	0.0039923
MIG	Atrial fibrillation	Wald ratio	0.944295	0.82995	1.07439	0.384098	0.717112	0.737712
MCP1	Atrial fibrillation	MR Egger	1.19737	0.855889	1.6751	0.303927
MCP1	Atrial fibrillation	Weighted median	1.06374	0.869744	1.301	0.54751
MCP1	Atrial fibrillation	Inverse variance weighted	1.07903	0.906142	1.2849	0.393255	0.717112	0.743498
MCP1	Atrial fibrillation	MR PRESSO	1.36371	0.91804	2.02574	0.137508
MCP1	Atrial fibrillation	Contamination mixture	1.08654	0.894939	1.29305	0.285411
TRAIL	Atrial fibrillation	MR Egger	0.853699	0.766676	0.9506	0.00617619
TRAIL	Atrial fibrillation	Weighted median	0.929169	0.853921	1.01105	0.088196
TRAIL	Atrial fibrillation	Inverse variance weighted	0.928014	0.8677	0.992521	0.0293348	0.151563	0.221845
TRAIL	Atrial fibrillation	MR PRESSO	0.841905	0.788289	0.899168	7.07612e-05
TRAIL	Atrial fibrillation	Contamination mixture	0.936131	0.878095	1	0.0523293
HGF	Atrial fibrillation	MR Egger	0.965997	0.843634	1.10611	0.642927
HGF	Atrial fibrillation	Weighted median	0.981307	0.89462	1.07639	0.68923
HGF	Atrial fibrillation	Inverse variance weighted	0.983972	0.88922	1.08882	0.754444	0.866213	0.877766
HGF	Atrial fibrillation	MR PRESSO	0.983972	0.88922	1.08882	0.754444
HGF	Atrial fibrillation	Contamination mixture	0.983144	0.898526	1.07466	0.703694
CTACK	Atrial fibrillation	MR Egger	1.01649	0.857299	1.20524	0.881569
CTACK	Atrial fibrillation	Weighted median	0.977516	0.935463	1.02146	0.310765
CTACK	Atrial fibrillation	Inverse variance weighted	0.967346	0.913024	1.0249	0.260214	0.667866	0.670846
sVCAM	Atrial fibrillation	Wald ratio	0.962949	0.817295	1.13456	0.651831	0.795685	0.862274
Eotaxin	Atrial fibrillation	MR Egger	0.880735	0.617383	1.25642	0.522137
Eotaxin	Atrial fibrillation	Weighted median	0.993441	0.907036	1.08808	0.887281
Eotaxin	Atrial fibrillation	Inverse variance weighted	1.01646	0.943532	1.09502	0.667348	0.795685	0.86827
Eotaxin	Atrial fibrillation	MR PRESSO	1.23139	0.964141	1.57273	0.156298
Eotaxin	Atrial fibrillation	Contamination mixture	1.01613	0.367879	2.71828	0.66741
GROa	Atrial fibrillation	MR Egger	0.980958	0.950673	1.01221	0.260187
GROa	Atrial fibrillation	Weighted median	0.984682	0.963945	1.00587	0.155195
GROa	Atrial fibrillation	Inverse variance weighted	0.992231	0.971263	1.01365	0.474197	0.735005	0.760313
GROa	Atrial fibrillation	MR PRESSO	0.991482	0.970039	1.0134	0.460911
GROa	Atrial fibrillation	Contamination mixture	0.99104	0.971416	1.0202	0.438567
MIP1b	Atrial fibrillation	MR Egger	1.02428	0.962736	1.08975	0.458386
MIP1b	Atrial fibrillation	Weighted median	1.00643	0.964947	1.04969	0.765392
MIP1b	Atrial fibrillation	Inverse variance weighted	1.02034	0.980523	1.06178	0.321424	0.667866	0.674181
MIP1b	Atrial fibrillation	MR PRESSO	1.01224	0.974525	1.05141	0.537918
MIP1b	Atrial fibrillation	Contamination mixture	1.13315	0.965605	1.21167	0.423717
IL-18	Atrial fibrillation	MR Egger	1.05458	0.896693	1.24026	0.566433
IL-18	Atrial fibrillation	Weighted median	1.05377	1.00142	1.10885	0.0439434
IL-18	Atrial fibrillation	Inverse variance weighted	1.05254	1.00759	1.0995	0.0214739	0.151563	0.199873
IL-18	Atrial fibrillation	MR PRESSO	1.0514	1.00506	1.09988	0.0947891
IL-18	Atrial fibrillation	Contamination mixture	1.05971	0.959829	1.20563	0.118657
SCF	Atrial fibrillation	MR Egger	0.762011	0.340359	1.70602	0.628183
SCF	Atrial fibrillation	Weighted median	1.02611	0.883683	1.19149	0.735315
SCF	Atrial fibrillation	Inverse variance weighted	1.00564	0.884155	1.14381	0.931793	0.948795	0.971957
IL-2ra	Atrial fibrillation	MR Egger	0.977823	0.939509	1.0177	0.293023
IL-2ra	Atrial fibrillation	Weighted median	1.00708	0.976546	1.03856	0.653426
IL-2ra	Atrial fibrillation	Inverse variance weighted	1.01336	0.990497	1.03676	0.254293	0.667866	0.670846
IL-2ra	Atrial fibrillation	MR PRESSO	1.01597	0.990062	1.04256	0.250725
IL-2ra	Atrial fibrillation	Contamination mixture	1.00602	0.979219	1.06184	0.644795
IL-16	Atrial fibrillation	MR Egger	0.995999	0.939283	1.05614	0.895054
IL-16	Atrial fibrillation	Weighted median	1.00404	0.9542	1.05649	0.87659
IL-16	Atrial fibrillation	Inverse variance weighted	1.01339	0.968955	1.05985	0.561036	0.75618	0.838092
IL-16	Atrial fibrillation	MR PRESSO	1.01376	0.969756	1.05977	0.554016
IL-16	Atrial fibrillation	Contamination mixture	1.00401	0.95887	1.05654	0.869234
IL-6	Atrial fibrillation	Wald ratio	1.33665	0.771608	2.31546	0.300628	0.667866	0.674181
MIP1a	Atrial fibrillation	MR Egger	1.01641	0.965312	1.07022	0.543201
MIP1a	Atrial fibrillation	Weighted median	1.0227	0.987055	1.05963	0.214921
MIP1a	Atrial fibrillation	Inverse variance weighted	1.02916	1.00292	1.0561	0.0291885	0.151563	0.221845
MIP1a	Atrial fibrillation	MR PRESSO	1.03093	1.00803	1.05435	0.014709
MIP1a	Atrial fibrillation	Contamination mixture	1.02737	1.07573	1.10628	0.078178
IL-8	Atrial fibrillation	Wald ratio	0.861624	0.734587	1.01063	0.0672402	0.297778	0.325442
activePAI	Stroke	Wald ratio	0.939635	0.733419	1.20383	0.62234	0.779935	0.862274
MIG	Stroke	Wald ratio	1.12283	0.968176	1.30219	0.125459	0.599305	0.523466
CTACK	Stroke	MR Egger	1.05941	0.925522	1.21266	0.556272
CTACK	Stroke	Weighted median	1.00004	0.93834	1.06579	0.999109
CTACK	Stroke	Inverse variance weighted	0.9687	0.905575	1.03623	0.354985	0.638291	0.705895
MIP1a	Stroke	MR Egger	0.970977	0.902339	1.04484	0.440753
MIP1a	Stroke	Weighted median	1.00606	0.957524	1.05705	0.810861
MIP1a	Stroke	Inverse variance weighted	1.03374	0.996172	1.07272	0.0789288	0.591966	0.367323
MIP1a	Stroke	MR PRESSO	1.04009	1.00274	1.07883	0.0479851
MIP1a	Stroke	Contamination mixture	1.02737	0.976286	1.09417	0.3567
RANTES	Stroke	Wald ratio	1.0221	0.902684	1.15731	0.730224	0.801306	0.877766
IL-2ra	Stroke	MR Egger	0.965718	0.906391	1.02893	0.302051
IL-2ra	Stroke	Weighted median	0.988501	0.947218	1.03158	0.595154
IL-2ra	Stroke	Inverse variance weighted	0.995473	0.959208	1.03311	0.810593	0.838544	0.919191
IL-2ra	Stroke	MR PRESSO	0.98721	0.949775	1.02612	0.525358
IL-2ra	Stroke	Contamination mixture	0.999	0.945539	1.03355	0.946328
Eotaxin	Stroke	MR Egger	0.631577	0.385613	1.03443	0.141963
Eotaxin	Stroke	Weighted median	0.859289	0.749537	0.985112	0.029619
Eotaxin	Stroke	Inverse variance weighted	0.892705	0.804824	0.990182	0.0318251	0.467423	0.22652
Eotaxin	Stroke	MR PRESSO	0.897213	0.825895	0.974689	0.0502373
Eotaxin	Stroke	Contamination mixture	0.848742	0.740078	0.985112	0.0438092
PDGFbb	Stroke	Wald ratio	0.931358	0.613089	1.41485	0.738883	0.801306	0.877766
MCSF	Stroke	MR Egger	1.1725	1.00066	1.37384	0.0747596
MCSF	Stroke	Weighted median	1.06406	0.978685	1.15689	0.145637
MCSF	Stroke	Inverse variance weighted	1.06453	1.0009	1.1322	0.0467423	0.467423	0.282791
MCSF	Stroke	MR PRESSO	1.06365	1.00129	1.12989	0.0684256
MCSF	Stroke	Contamination mixture	1.08981	0.998002	1.24857	0.0592848
IL-18	Stroke	MR Egger	0.974429	0.815988	1.16363	0.793411
IL-18	Stroke	Weighted median	0.993262	0.930296	1.06049	0.839667
IL-18	Stroke	Inverse variance weighted	1.01005	0.955673	1.06752	0.723255	0.801306	0.877766
IL-18	Stroke	MR PRESSO	1.01178	0.971228	1.05402	0.604748
IL-18	Stroke	Contamination mixture	1.01005	0.367879	2.71828	0.723255
sVCAM	Stroke	Wald ratio	0.963932	0.770485	1.20595	0.747886	0.801306	0.877766
SeSelectin	Stroke	Inverse variance weighted	1.03781	0.89472	1.20377	0.623948	0.779935	0.862274
IP-10	Stroke	MR Egger	1.19736	0.885305	1.61942	0.326766
IP-10	Stroke	Weighted median	1.04398	0.908997	1.19901	0.542317
IP-10	Stroke	Inverse variance weighted	1.04109	0.934279	1.16012	0.465909	0.714307	0.760313
IP-10	Stroke	MR PRESSO	1.05491	0.941073	1.18251	0.410789
IP-10	Stroke	Contamination mixture	1.08546	0.787415	1.43907	0.319947
HGF	Stroke	MR Egger	1.06474	0.916353	1.23716	0.458655
HGF	Stroke	Weighted median	1.0704	0.943679	1.21413	0.289944
HGF	Stroke	Inverse variance weighted	1.06978	0.944872	1.21119	0.286966	0.638291	0.674181
HGF	Stroke	MR PRESSO	1.06941	0.171022	6.6871	0.795632
HGF	Stroke	Contamination mixture	1.07251	0.947432	1.2141	0.270531
IL-1ra	Stroke	MR Egger	0.897029	0.782479	1.02835	0.138561
IL-1ra	Stroke	Weighted median	0.957464	0.889443	1.03069	0.247646
IL-1ra	Stroke	Inverse variance weighted	0.961003	0.900301	1.0258	0.232133	0.638291	0.670846
IL-1ra	Stroke	MR PRESSO	0.963043	0.903685	1.0263	0.262006
IL-1ra	Stroke	Contamination mixture	0.970446	0.764908	1.09199	0.353618
sICAM	Stroke	MR Egger	0.989458	0.892178	1.09734	0.842684
sICAM	Stroke	Weighted median	1.01018	0.958322	1.06483	0.706496
sICAM	Stroke	Inverse variance weighted	1.02932	0.987795	1.07259	0.168976	0.63366	0.601356
sICAM	Stroke	MR PRESSO	1.03334	0.990856	1.07765	0.138813
sICAM	Stroke	Contamination mixture	0.982161	0.938943	1.11293	0.416211
IL12p70	Stroke	Wald ratio	0.914246	0.694149	1.20413	0.52345	0.747785	0.805462
IL-7	Stroke	Wald ratio	0.897481	0.72894	1.10499	0.308093	0.638291	0.674181
MCP3	Stroke	MR Egger	1.00261	0.935922	1.07406	0.942384
MCP3	Stroke	Weighted median	1.0094	0.976042	1.04389	0.585382
MCP3	Stroke	Inverse variance weighted	1.0122	0.986163	1.03893	0.361698	0.638291	0.705895
MCP3	Stroke	MR PRESSO	1.01172	0.995771	1.02792	0.181205
MCP3	Stroke	Contamination mixture	1.00904	0.981179	1.04917	0.511162
TNF-A	Stroke	Inverse variance weighted	0.818823	0.581342	1.15332	0.252713	0.638291	0.670846
MIP1b	Stroke	MR Egger	1.06839	0.986611	1.15695	0.124292
MIP1b	Stroke	Weighted median	1.05408	0.991877	1.12018	0.0896633
MIP1b	Stroke	Inverse variance weighted	1.04292	0.990021	1.09864	0.11357	0.599305	0.490786
MIP1b	Stroke	MR PRESSO	1.04403	1.0116	1.0775	0.0165499
MIP1b	Stroke	Contamination mixture	1.04917	0.99104	1.10849	0.103303
MCP1	Stroke	MR Egger	0.823915	0.575431	1.1797	0.302843
MCP1	Stroke	Weighted median	0.90979	0.710419	1.16511	0.453787
MCP1	Stroke	Inverse variance weighted	0.984165	0.814013	1.18988	0.869088	0.869088	0.924712
MCP1	Stroke	MR PRESSO	0.915987	0.843518	0.994681	0.0753232
MCP1	Stroke	Contamination mixture	0.97824	0.806541	1.18294	0.823765
SCF	Stroke	MR Egger	0.481103	0.144386	1.60307	0.444512
SCF	Stroke	Weighted median	1.31701	1.04992	1.65204	0.0172539
SCF	Stroke	Inverse variance weighted	1.23781	1.00609	1.5229	0.0436561	0.467423	0.278021
IL-16	Stroke	MR Egger	0.982023	0.904198	1.06655	0.672492
IL-16	Stroke	Weighted median	0.966964	0.895465	1.04417	0.391357
IL-16	Stroke	Inverse variance weighted	0.959435	0.900451	1.02228	0.200827	0.638291	0.670846
IL-16	Stroke	MR PRESSO	0.95889	0.926554	0.992355	0.0321749
IL-16	Stroke	Contamination mixture	0.97531	0.907556	1.03873	0.436956
TRAIL	Stroke	MR Egger	1.00086	0.865853	1.15693	0.990734
TRAIL	Stroke	Weighted median	0.970061	0.860106	1.09407	0.620438
TRAIL	Stroke	Inverse variance weighted	1.03212	0.946148	1.12589	0.476205	0.714307	0.760313
TRAIL	Stroke	MR PRESSO	1.22081	1.17902	1.26408	2.18897e-08
TRAIL	Stroke	Contamination mixture	1.0141	0.914846	1.10849	0.751105
VEGF	Stroke	MR Egger	1.0329	0.951011	1.12183	0.451881
VEGF	Stroke	Weighted median	1.02429	0.95865	1.09443	0.477498
VEGF	Stroke	Inverse variance weighted	1.02911	0.978573	1.08227	0.264006	0.638291	0.670846
VEGF	Stroke	MR PRESSO	1.0264	0.985307	1.0692	0.225763
VEGF	Stroke	Contamination mixture	1.01308	0.962713	1.07788	0.624753
MIF	Stroke	Inverse variance weighted	0.959706	0.860645	1.07017	0.459341	0.714307	0.760313
IL-8	Stroke	Wald ratio	0.832786	0.653186	1.06177	0.139838	0.599305	0.545819
GROa	Stroke	MR Egger	0.987732	0.949641	1.02735	0.553654
GROa	Stroke	Weighted median	0.988558	0.960009	1.01796	0.441471
GROa	Stroke	Inverse variance weighted	0.988043	0.963076	1.01366	0.356933	0.638291	0.705895
GROa	Stroke	MR PRESSO	0.990846	0.964347	1.01807	0.521174
GROa	Stroke	Contamination mixture	0.988072	0.961751	1.01308	0.356517
SCGFb	Stroke	Inverse variance weighted	0.970238	0.872714	1.07866	0.576149	0.779935	0.839344
Abbreviations: LL, lower limit; OR, odds ratio; pQTL, protein quantitative trait locus; UL, upper limit

## Sheet: Table S4
Supplementary Table 4 MR results based on the cis-eQTL instruments.
Exposure	Outcome	Method	OR	95% LL	95% UL	P	Adjusted P using stratified FDR	Adjusted P using aggregated FDR
IL-1ra	Coronary artery disease	Inverse variance weighted	1.09642	1.01802	1.18085	0.0150166	0.0976078	0.17853
IL-18	Coronary artery disease	Inverse variance weighted	1.00456	0.946148	1.06657	0.881744	0.94112	0.931898
RANTES	Coronary artery disease	Wald ratio	1.05125	0.948851	1.1647	0.339132	0.678265	0.77865
VEGF	Coronary artery disease	Wald ratio	0.92926	0.542637	1.59135	0.78923	0.94112	0.931898
SCGFb	Coronary artery disease	Wald ratio	0.889392	0.758663	1.04265	0.148422	0.428774	0.600881
SeSelectin	Coronary artery disease	Inverse variance weighted	0.856419	0.441907	1.65974	0.646136	0.880633	0.931898
MCP1	Coronary artery disease	Inverse variance weighted	1.14318	0.883758	1.47875	0.308203	0.667774	0.77865
MIF	Coronary artery disease	MR Egger	1.14185	0.949721	1.37285	0.253015
MIF	Coronary artery disease	Weighted median	1.12445	1.02981	1.22778	0.00892572
MIF	Coronary artery disease	Inverse variance weighted	1.13489	1.05789	1.21749	0.000415475	0.0108024	0.0319037
MIF	Coronary artery disease	MR PRESSO	1.1389	1.07939	1.20169	0.00897109
MIF	Coronary artery disease	Contamination mixture	1.14454	1.06078	1.32313	0.00738843
MIP1a	Coronary artery disease	Wald ratio	1.0182	0.978495	1.05953	0.374061	0.694686	0.833845
bNGF	Coronary artery disease	Wald ratio	1.07035	0.853439	1.3424	0.556255	0.850743	0.931898
IL-1a	Coronary artery disease	MR Egger	0.0897263	0.000437204	18.4143	0.537874
IL-1a	Coronary artery disease	Weighted median	0.798505	0.32541	1.9594	0.623206
IL-1a	Coronary artery disease	Inverse variance weighted	0.769595	0.644113	0.919524	0.003928	0.0340427	0.0700494
GROa	Coronary artery disease	Wald ratio	0.980037	0.954238	1.00653	0.138457	0.428774	0.600881
sICAM	Coronary artery disease	Inverse variance weighted	0.954995	0.824585	1.10603	0.538747	0.850743	0.931898
IL-16	Coronary artery disease	MR Egger	1.03561	0.909149	1.17966	0.626343
IL-16	Coronary artery disease	Weighted median	1.01756	0.966141	1.07171	0.51056
IL-16	Coronary artery disease	Inverse variance weighted	1.01169	0.91516	1.11841	0.820264	0.94112	0.931898
IL-16	Coronary artery disease	MR PRESSO	1.01536	0.919038	1.12177	0.776447
IL-16	Coronary artery disease	Contamination mixture	1.02737	0.367879	2.71828	0.142624
CTACK	Coronary artery disease	Inverse variance weighted	0.996913	0.94632	1.05021	0.907366	0.94112	0.93354
SCF	Coronary artery disease	Inverse variance weighted	1.07361	0.768278	1.50027	0.67741	0.880633	0.931898
Eotaxin	Coronary artery disease	MR Egger	0.920989	0.61588	1.37725	0.727265
Eotaxin	Coronary artery disease	Weighted median	0.945075	0.850173	1.05057	0.295424
Eotaxin	Coronary artery disease	Inverse variance weighted	0.948157	0.862666	1.04212	0.269491	0.636978	0.720887
Eotaxin	Coronary artery disease	MR PRESSO	0.948258	0.939951	0.956638	0.00129706
Eotaxin	Coronary artery disease	Contamination mixture	0.94838	0.367879	2.71828	0.269495
IL-6	Coronary artery disease	Wald ratio	1.44864	0.955263	2.19683	0.0810611	0.351265	0.542096
sVCAM	Coronary artery disease	Wald ratio	0.93485	0.786434	1.11128	0.444991	0.771317	0.898377
TRAIL	Coronary artery disease	MR Egger	0.869271	0.453782	1.66519	0.701159
TRAIL	Coronary artery disease	Weighted median	1.12314	0.936316	1.34723	0.210904
TRAIL	Coronary artery disease	Inverse variance weighted	1.18263	1.01599	1.37661	0.0304108	0.158136	0.271163
TRAIL	Coronary artery disease	MR PRESSO	1.48097	1.4779	1.48404	3.16661e-10
TRAIL	Coronary artery disease	Contamination mixture	1.32313	1.10517	1.69046	0.0291361
FGFBasic	Coronary artery disease	Inverse variance weighted	1.16112	0.955413	1.41112	0.133216	0.428774	0.600881
IL-2ra	Coronary artery disease	MR Egger	0.999899	0.926866	1.07869	0.998162
IL-2ra	Coronary artery disease	Weighted median	0.991205	0.957329	1.02628	0.618526
IL-2ra	Coronary artery disease	Inverse variance weighted	0.991565	0.958458	1.02582	0.624916	0.880633	0.931898
IL-2ra	Coronary artery disease	MR PRESSO	0.993282	0.960722	1.02695	0.718329
IL-2ra	Coronary artery disease	Contamination mixture	0.973361	0.367879	2.71828	0.209309
MIG	Coronary artery disease	Inverse variance weighted	0.995924	0.893628	1.10993	0.94112	0.94112	0.949998
MCSF	Coronary artery disease	MR Egger	1.10855	0.948952	1.29498	0.417586
MCSF	Coronary artery disease	Weighted median	1.12074	1.03652	1.2118	0.0042361
MCSF	Coronary artery disease	Inverse variance weighted	1.12752	1.04703	1.2142	0.00149285	0.019407	0.0532449
IL-8	Coronary artery disease	Inverse variance weighted	1.01804	0.809543	1.28023	0.878482	0.94112	0.931898
MIP1b	Coronary artery disease	Inverse variance weighted	0.893811	0.739335	1.08056	0.246197	0.636978	0.703729
IL-1ra	Heart failure	Inverse variance weighted	0.997897	0.918107	1.08462	0.960511	0.960511	0.960511
IL-18	Heart failure	Inverse variance weighted	1.04104	0.974808	1.11176	0.230457	0.562326	0.703729
RANTES	Heart failure	Wald ratio	1.06369	0.94649	1.19541	0.299877	0.622821	0.77865
VEGF	Heart failure	Wald ratio	0.666801	0.35908	1.23823	0.199375	0.562326	0.688166
SCGFb	Heart failure	Wald ratio	0.795228	0.654932	0.965577	0.0206828	0.139609	0.221306
SeSelectin	Heart failure	Inverse variance weighted	0.94998	0.730063	1.23614	0.702488	0.824659	0.931898
MCP1	Heart failure	Inverse variance weighted	0.793841	0.493067	1.27809	0.342024	0.659617	0.77865
MIF	Heart failure	MR Egger	1.17452	0.955285	1.44407	0.224428
MIF	Heart failure	Weighted median	1.13019	1.022	1.24983	0.0171295
MIF	Heart failure	Inverse variance weighted	1.1251	1.03913	1.21819	0.00365529	0.0493465	0.0700494
MIF	Heart failure	MR PRESSO	1.12563	1.09245	1.15982	0.00149183
MIF	Heart failure	Contamination mixture	1.13315	1.04185	1.22998	0.0171553
MIP1a	Heart failure	Wald ratio	1.01964	0.974807	1.06654	0.396535	0.713763	0.848585
bNGF	Heart failure	Wald ratio	1.06428	0.825686	1.37181	0.630508	0.800426	0.931898
IL-1a	Heart failure	MR Egger	1.34127	0.00411796	436.865	0.936889
IL-1a	Heart failure	Weighted median	1.09435	0.774096	1.54711	0.609751
IL-1a	Heart failure	Inverse variance weighted	1.04685	0.857856	1.27748	0.652199	0.800426	0.931898
GROa	Heart failure	Wald ratio	1.01799	0.987532	1.04939	0.249923	0.562326	0.703729
sICAM	Heart failure	Inverse variance weighted	0.937653	0.789666	1.11337	0.462605	0.722615	0.899977
TNF-B	Heart failure	Wald ratio	0.972953	0.62303	1.51941	0.904034	0.938804	0.93354
IL-16	Heart failure	MR Egger	1.01696	0.948597	1.09024	0.660489
IL-16	Heart failure	Weighted median	0.977212	0.923089	1.03451	0.427801
IL-16	Heart failure	Inverse variance weighted	0.968593	0.895678	1.04744	0.424192	0.715824	0.889972
IL-16	Heart failure	MR PRESSO	0.967419	0.895204	1.04546	0.440835
IL-16	Heart failure	Contamination mixture	0.977262	0.923116	1.03458	0.425097
CTACK	Heart failure	Inverse variance weighted	1.03016	0.948314	1.11907	0.481743	0.722615	0.920474
SCF	Heart failure	Inverse variance weighted	1.04939	0.708282	1.55476	0.810067	0.874872	0.931898
Eotaxin	Heart failure	MR Egger	0.967825	0.61695	1.51825	0.899841
Eotaxin	Heart failure	Weighted median	0.925664	0.815097	1.05123	0.233962
Eotaxin	Heart failure	Inverse variance weighted	0.925759	0.833109	1.02871	0.151624	0.562326	0.600881
Eotaxin	Heart failure	MR PRESSO	0.925593	0.909614	0.941853	0.00319356
Eotaxin	Heart failure	Contamination mixture	0.92589	0.367879	2.71828	0.151625
IL-6	Heart failure	Wald ratio	2.00784	1.27334	3.16601	0.0026998	0.0493465	0.0700494
sVCAM	Heart failure	Wald ratio	0.866878	0.718308	1.04618	0.136392	0.562326	0.600881
TRAIL	Heart failure	MR Egger	1.19852	0.652327	2.20203	0.600539
TRAIL	Heart failure	Weighted median	1.04739	0.873946	1.25525	0.616192
TRAIL	Heart failure	Inverse variance weighted	1.01951	0.883708	1.17618	0.791076	0.874872	0.931898
TRAIL	Heart failure	MR PRESSO	1.05641	1.05593	1.05689	1.94652e-09
TRAIL	Heart failure	Contamination mixture	1.01918	0.367879	2.71828	0.791104
FGFBasic	Heart failure	Inverse variance weighted	1.16594	0.908431	1.49645	0.227909	0.562326	0.703729
IL-2ra	Heart failure	MR Egger	0.976453	0.916683	1.04012	0.536663
IL-2ra	Heart failure	Weighted median	0.957269	0.920282	0.995742	0.0298368
IL-2ra	Heart failure	Inverse variance weighted	0.955296	0.923899	0.98776	0.00731142	0.0658028	0.10262
IL-2ra	Heart failure	MR PRESSO	0.956465	0.931555	0.982042	0.0455301
IL-2ra	Heart failure	Contamination mixture	0.955042	0.862431	0.997004	0.0423315
MIG	Heart failure	Inverse variance weighted	0.956392	0.819931	1.11556	0.570259	0.800426	0.931898
MCSF	Heart failure	MR Egger	1.00346	0.84172	1.19628	0.975484
MCSF	Heart failure	Weighted median	1.06579	0.974903	1.16514	0.161196
MCSF	Heart failure	Inverse variance weighted	1.071	0.985047	1.16445	0.108048	0.562326	0.600881
IL-8	Heart failure	Inverse variance weighted	0.908102	0.607606	1.35721	0.638209	0.800426	0.931898
MIP1b	Heart failure	Inverse variance weighted	0.868388	0.701263	1.07534	0.195682	0.562326	0.688166
SCGFb	Atrial fibrillation	Wald ratio	0.834784	0.710114	0.981341	0.0286525	0.293558	0.271163
TNF-B	Atrial fibrillation	Wald ratio	1.08224	0.735912	1.59155	0.687949	0.888351	0.931898
FGFBasic	Atrial fibrillation	Inverse variance weighted	0.66382	0.525366	0.838762	0.00059633	0.0161009	0.0319037
GROa	Atrial fibrillation	Wald ratio	0.99005	0.965142	1.0156	0.441756	0.888351	0.898377
IL-16	Atrial fibrillation	MR Egger	1.01144	0.944398	1.08325	0.761357
IL-16	Atrial fibrillation	Weighted median	1.00656	0.956639	1.05909	0.801075
IL-16	Atrial fibrillation	Inverse variance weighted	1.0081	0.958361	1.06042	0.754679	0.888351	0.931898
IL-16	Atrial fibrillation	MR PRESSO	1.00962	0.961564	1.06007	0.716308
IL-16	Atrial fibrillation	Contamination mixture	1.003	0.955997	1.0576	0.89907
MCSF	Atrial fibrillation	MR Egger	1.00288	0.863958	1.16414	0.975927
MCSF	Atrial fibrillation	Weighted median	0.98191	0.914781	1.05396	0.613356
MCSF	Atrial fibrillation	Inverse variance weighted	0.980305	0.91311	1.05245	0.582965	0.888351	0.931898
MIP1a	Atrial fibrillation	Wald ratio	1.01888	0.981245	1.05796	0.330044	0.888351	0.77865
IL-2ra	Atrial fibrillation	MR Egger	0.998555	0.947251	1.05264	0.962031
IL-2ra	Atrial fibrillation	Weighted median	1.01004	0.978944	1.04212	0.531233
IL-2ra	Atrial fibrillation	Inverse variance weighted	1.00654	0.978628	1.03525	0.649641	0.888351	0.931898
IL-2ra	Atrial fibrillation	MR PRESSO	1.00613	0.988692	1.02388	0.542333
IL-2ra	Atrial fibrillation	Contamination mixture	1.00702	0.367879	2.71828	0.650538
IL-1a	Atrial fibrillation	MR Egger	3.96155	0.0289181	542.7	0.680651
IL-1a	Atrial fibrillation	Weighted median	0.952359	0.610046	1.48675	0.829923
IL-1a	Atrial fibrillation	Inverse variance weighted	0.956085	0.807121	1.13254	0.603287	0.888351	0.931898
RANTES	Atrial fibrillation	Wald ratio	1.07597	0.975006	1.18739	0.145248	0.560244	0.600881
CTACK	Atrial fibrillation	Inverse variance weighted	0.987258	0.938979	1.03802	0.616159	0.888351	0.931898
TRAIL	Atrial fibrillation	MR Egger	1.10347	0.622194	1.95703	0.758441
TRAIL	Atrial fibrillation	Weighted median	1.08221	0.912946	1.28286	0.362584
TRAIL	Atrial fibrillation	Inverse variance weighted	1.07628	0.954359	1.21379	0.230747	0.69224	0.703729
TRAIL	Atrial fibrillation	MR PRESSO	1.08249	1.08137	1.08361	1.18318e-08
TRAIL	Atrial fibrillation	Contamination mixture	1.1275	0.957911	1.373	0.0952806
SeSelectin	Atrial fibrillation	Inverse variance weighted	1.03916	0.647303	1.66823	0.873627	0.888351	0.931898
IL-8	Atrial fibrillation	Inverse variance weighted	0.949218	0.61106	1.47451	0.816596	0.888351	0.931898
IL-18	Atrial fibrillation	Inverse variance weighted	1.0555	0.997332	1.11707	0.061811	0.33378	0.440919
MIP1b	Atrial fibrillation	Inverse variance weighted	0.869213	0.726741	1.03962	0.124872	0.560244	0.600881
VEGF	Atrial fibrillation	Wald ratio	0.953736	0.563564	1.61403	0.859924	0.888351	0.931898
IL-6	Atrial fibrillation	Wald ratio	1.52286	1.029	2.25373	0.0354709	0.293558	0.291953
sICAM	Atrial fibrillation	Inverse variance weighted	0.860477	0.743677	0.99562	0.0434901	0.293558	0.332388
Eotaxin	Atrial fibrillation	MR Egger	0.809111	0.554353	1.18094	0.386759
Eotaxin	Atrial fibrillation	Weighted median	0.988696	0.887686	1.1012	0.836199
Eotaxin	Atrial fibrillation	Inverse variance weighted	1.00677	0.921369	1.10009	0.881367	0.888351	0.931898
Eotaxin	Atrial fibrillation	MR PRESSO	1.00768	0.945878	1.07352	0.828012
Eotaxin	Atrial fibrillation	Contamination mixture	0.985112	0.367879	2.71828	0.816682
MCP1	Atrial fibrillation	MR Egger	2.78723	0.57285	13.5614	0.424675
MCP1	Atrial fibrillation	Weighted median	0.945095	0.565375	1.57985	0.829443
MCP1	Atrial fibrillation	Inverse variance weighted	0.932164	0.730646	1.18926	0.571907	0.888351	0.931898
IL-1ra	Atrial fibrillation	Inverse variance weighted	1.00508	0.93649	1.07868	0.888351	0.888351	0.931898
SCF	Atrial fibrillation	Inverse variance weighted	0.795059	0.571665	1.10575	0.172975	0.583791	0.661012
bNGF	Atrial fibrillation	Wald ratio	0.931935	0.751435	1.15579	0.521009	0.888351	0.931898
sVCAM	Atrial fibrillation	Wald ratio	0.962949	0.817295	1.13456	0.651831	0.888351	0.931898
MIG	Atrial fibrillation	Inverse variance weighted	0.945806	0.833524	1.07321	0.387512	0.888351	0.846199
MIF	Atrial fibrillation	MR Egger	0.924883	0.773183	1.10635	0.455725
MIF	Atrial fibrillation	Weighted median	0.995835	0.917871	1.08042	0.920066
MIF	Atrial fibrillation	Inverse variance weighted	1.01169	0.941728	1.08686	0.750495	0.888351	0.931898
MIF	Atrial fibrillation	MR PRESSO	1.01182	0.956527	1.0703	0.703
MIF	Atrial fibrillation	Contamination mixture	1.01207	0.367879	2.71828	0.750619
SCGFb	Stroke	Wald ratio	1.19327	0.949661	1.49938	0.129351	0.868881	0.600881
TNF-B	Stroke	Wald ratio	0.775041	0.532042	1.12903	0.184267	0.868881	0.679882
FGFBasic	Stroke	Inverse variance weighted	0.964491	0.740169	1.2568	0.788941	0.910089	0.931898
GROa	Stroke	Wald ratio	0.988072	0.95382	1.02355	0.504985	0.910089	0.931898
IL-16	Stroke	MR Egger	1.0099	0.929769	1.09693	0.826817
IL-16	Stroke	Weighted median	0.999441	0.932754	1.07089	0.987329
IL-16	Stroke	Inverse variance weighted	0.990652	0.925534	1.06035	0.786582	0.910089	0.931898
IL-16	Stroke	MR PRESSO	0.987502	0.922446	1.05715	0.732347
IL-16	Stroke	Contamination mixture	1.003	0.937067	1.07466	0.925787
MCSF	Stroke	MR Egger	1.06449	0.865123	1.3098	0.660345
MCSF	Stroke	Weighted median	1.06258	0.963682	1.17163	0.223291
MCSF	Stroke	Inverse variance weighted	1.06459	0.964841	1.17466	0.21241	0.868881	0.703729
MIP1a	Stroke	Wald ratio	1.0025	0.951414	1.05632	0.92554	0.92554	0.943169
IL-2ra	Stroke	MR Egger	0.959045	0.855102	1.07562	0.549067
IL-2ra	Stroke	Weighted median	0.996135	0.955301	1.03871	0.856101
IL-2ra	Stroke	Inverse variance weighted	1.00791	0.948946	1.07053	0.797888	0.910089	0.931898
IL-2ra	Stroke	MR PRESSO	1.00492	0.949536	1.06353	0.876121
IL-2ra	Stroke	Contamination mixture	0.993024	0.954087	1.03252	0.717686
IL-1a	Stroke	MR Egger	22.7126	0.00887555	58121.9	0.578288
IL-1a	Stroke	Weighted median	0.850001	0.130737	5.52637	0.86489
IL-1a	Stroke	Inverse variance weighted	0.815656	0.636453	1.04532	0.107431	0.868881	0.600881
RANTES	Stroke	Wald ratio	1.0221	0.902684	1.15731	0.730224	0.910089	0.931898
CTACK	Stroke	Inverse variance weighted	0.946928	0.851505	1.05305	0.314292	0.910089	0.77865
TRAIL	Stroke	MR Egger	1.7499	0.723759	4.23088	0.302401
TRAIL	Stroke	Weighted median	1.05347	0.834045	1.33063	0.662
TRAIL	Stroke	Inverse variance weighted	1.02185	0.81834	1.27597	0.848714	0.910089	0.931898
TRAIL	Stroke	MR PRESSO	1.51563	1.51019	1.52108	2.25808e-09
TRAIL	Stroke	Contamination mixture	1.16532	0.586842	2.01174	0.575165
SeSelectin	Stroke	Inverse variance weighted	0.916032	0.552818	1.51789	0.73357	0.910089	0.931898
IL-8	Stroke	Inverse variance weighted	0.876242	0.703894	1.09079	0.237088	0.868881	0.703729
IL-18	Stroke	Inverse variance weighted	0.981502	0.874883	1.10111	0.750295	0.910089	0.931898
MIP1b	Stroke	Inverse variance weighted	0.96251	0.74527	1.24307	0.769689	0.910089	0.931898
VEGF	Stroke	Wald ratio	1.33572	0.622573	2.86578	0.457334	0.910089	0.899977
IL-6	Stroke	Wald ratio	1.55911	0.912105	2.66508	0.104449	0.868881	0.600881
sICAM	Stroke	Inverse variance weighted	0.95834	0.746146	1.23088	0.738954	0.910089	0.931898
Eotaxin	Stroke	MR Egger	0.743526	0.442443	1.2495	0.379507
Eotaxin	Stroke	Weighted median	0.846323	0.730843	0.980049	0.0257969
Eotaxin	Stroke	Inverse variance weighted	0.846715	0.749227	0.956887	0.00767252	0.207158	0.10262
Eotaxin	Stroke	MR PRESSO	0.846481	0.81017	0.884418	0.00500461
Eotaxin	Stroke	Contamination mixture	0.847046	0.732714	0.955997	0.013857
MCP1	Stroke	Inverse variance weighted	0.973155	0.690679	1.37116	0.876382	0.910089	0.931898
IL-1ra	Stroke	Inverse variance weighted	1.01115	0.901146	1.13458	0.850346	0.910089	0.931898
SCF	Stroke	Inverse variance weighted	1.30599	0.822766	2.07301	0.257446	0.868881	0.706327
bNGF	Stroke	Wald ratio	0.864243	0.641003	1.16523	0.338573	0.910089	0.77865
sVCAM	Stroke	Wald ratio	0.963932	0.770485	1.20595	0.747886	0.910089	0.931898
MIG	Stroke	Inverse variance weighted	1.02024	0.875868	1.1884	0.796893	0.910089	0.931898
MIF	Stroke	MR Egger	0.998468	0.782276	1.27441	0.99095
MIF	Stroke	Weighted median	0.96235	0.858494	1.07877	0.510111
MIF	Stroke	Inverse variance weighted	0.967836	0.878583	1.06616	0.50779	0.910089	0.931898
MIF	Stroke	MR PRESSO	0.984317	0.895572	1.08186	0.759434
MIF	Stroke	Contamination mixture	0.956954	0.82037	1.06503	0.432769
Abbreviations: LL, lower limit; OR, odds ratio; eQTL, expression quantitative trait locus; UL, upper limit

## Sheet: Table S5
Supplementary Table 5 Results of heterogeneity and horizontal pleiotropy tests based on the cis-pQTL instruments.
Exposure	Outcome	Cochran Q statistic	Cochran Q statistic P	MR Egger intercep	MR Egger intercep P
MIP1b	Coronary artery disease	20.9607	0.180026	-0.00240991	0.583208
MCSF	Coronary artery disease	15.8208	0.19958	-0.0128228	0.0962296
IP-10	Coronary artery disease	2.24578	0.690657	-0.00945462	0.452989
IL-1ra	Coronary artery disease	27.4052	0.0371928	0.0127625	0.0263865
MCP1	Coronary artery disease	12.7758	0.849846	-0.00263059	0.631977
Eotaxin	Coronary artery disease	3.77289	0.582555	0.0112391	0.522298
IL-16	Coronary artery disease	31.7789	0.0160284	0.00567447	0.145974
CTACK	Coronary artery disease	0.305554	0.858321	-0.00757554	0.678689
GROa	Coronary artery disease	3.02701	0.980781	-0.000588825	0.892838
MIP1a	Coronary artery disease	12.0628	0.882924	0.000538768	0.912187
SCF	Coronary artery disease	2.30443	0.315936	-0.0429275	0.373095
IL-2ra	Coronary artery disease	18.4262	0.103348	-0.00111516	0.850821
IL-18	Coronary artery disease	1.34644	0.853448	0.00386842	0.761548
VEGF	Coronary artery disease	34.7981	0.0212063	0.00256108	0.557094
SeSelectin	Coronary artery disease	0.0431337	0.835474	NA	NA
TNF-A	Coronary artery disease	10.4115	0.00125233	NA	NA
HGF	Coronary artery disease	1.7851	0.618183	0.00719623	0.572075
sICAM	Coronary artery disease	38.6719	0.0295533	0.0032375	0.642529
TRAIL	Coronary artery disease	53.6166	0.0895488	-0.00375653	0.312296
MCP3	Coronary artery disease	7.38419	0.688745	-0.0102998	0.254056
SCGFb	Coronary artery disease	0.0093555	0.922946	NA	NA
MIP1b	Heart failure	22.8599	0.295727	-0.00899534	0.039991
MCSF	Heart failure	7.29467	0.837542	-0.0107316	0.188368
IP-10	Heart failure	2.28066	0.684292	-0.0146064	0.403902
IL-1ra	Heart failure	12.5077	0.768465	0.000446099	0.931063
MCP1	Heart failure	16.5109	0.622965	-0.00147146	0.820932
Eotaxin	Heart failure	0.677337	0.984189	0.00538914	0.779241
IL-16	Heart failure	13.5538	0.698397	0.000448974	0.895271
CTACK	Heart failure	1.33278	0.513558	-0.0172951	0.463082
GROa	Heart failure	2.83642	0.985016	0.00189679	0.714421
MIP1a	Heart failure	20.4439	0.770066	-0.00131676	0.764957
SCF	Heart failure	0.0574891	0.971665	-0.00812904	0.85174
IL-2ra	Heart failure	10.6779	0.470627	-0.00758578	0.173356
IL-18	Heart failure	3.42379	0.48956	-0.0132859	0.385912
VEGF	Heart failure	27.2316	0.128874	0.0152525	0.000551651
SeSelectin	Heart failure	0.13309	0.71525	NA	NA
TNF-A	Heart failure	3.56817	0.0588972	NA	NA
HGF	Heart failure	3.88694	0.565806	0.00167316	0.887271
sICAM	Heart failure	37.1107	0.0426596	0.00999373	0.193357
TRAIL	Heart failure	38.0502	0.645001	0.00549297	0.162087
MCP3	Heart failure	2.00281	0.996319	-0.00129514	0.896436
SCGFb	Heart failure	1.54923	0.213249	NA	NA
MIP1b	Atrial fibrillation	23.7956	0.161837	-0.000710953	0.873069
MCSF	Atrial fibrillation	11.3444	0.499656	0.0127025	0.0758377
MIF	Atrial fibrillation	0.432399	0.510814	NA	NA
IP-10	Atrial fibrillation	9.69849	0.0458247	-0.0181771	0.443236
IL-1ra	Atrial fibrillation	19.7452	0.28747	0.0020989	0.666443
MCP1	Atrial fibrillation	35.4699	0.0617304	-0.00517827	0.482367
Eotaxin	Atrial fibrillation	1.89533	0.86343	0.0122562	0.464057
IL-16	Atrial fibrillation	16.4537	0.491931	0.00253446	0.382579
CTACK	Atrial fibrillation	4.06721	0.130863	-0.014133	0.644702
GROa	Atrial fibrillation	13.9579	0.174921	0.00488439	0.353975
MIP1a	Atrial fibrillation	14.2614	0.858111	0.00257834	0.590221
SCF	Atrial fibrillation	0.473565	0.789163	0.0203132	0.618339
IL-2ra	Atrial fibrillation	10.9494	0.615057	0.00921664	0.0543164
IL-18	Atrial fibrillation	4.69908	0.31959	-0.000340864	0.981925
VEGF	Atrial fibrillation	24.2421	0.231975	-0.00210872	0.55252
SeSelectin	Atrial fibrillation	0.0084109	0.926928	NA	NA
TNF-A	Atrial fibrillation	8.8827	0.00287885	NA	NA
HGF	Atrial fibrillation	6.36948	0.271908	0.00512498	0.669463
sICAM	Atrial fibrillation	23.0178	0.518746	0.00874011	0.111483
TRAIL	Atrial fibrillation	58.2221	0.0605674	0.00699029	0.0624667
MCP3	Atrial fibrillation	1.99948	0.996344	0.00802414	0.347221
SCGFb	Atrial fibrillation	0.887101	0.346264	NA	NA
MIP1b	Stroke	6.74276	0.977906	-0.00425398	0.444777
MCSF	Stroke	12.1404	0.434472	-0.0118725	0.221651
MIF	Stroke	0.318063	0.572774	NA	NA
IP-10	Stroke	3.70404	0.447538	-0.0159663	0.402551
IL-1ra	Stroke	31.8084	0.015894	0.00914797	0.278255
MCP1	Stroke	15.0936	0.818224	0.00790554	0.295652
Eotaxin	Stroke	3.0809	0.687515	0.0296597	0.232443
IL-16	Stroke	16.3636	0.498223	-0.00336377	0.400754
CTACK	Stroke	2.98351	0.224978	-0.0256857	0.390069
GROa	Stroke	9.85256	0.453523	0.000135037	0.983379
MIP1a	Stroke	17.1757	0.641538	0.0133184	0.0673719
SCF	Stroke	2.57656	0.275744	0.0685728	0.363467
IL-2ra	Stroke	18.5524	0.137649	0.00797779	0.272618
IL-18	Stroke	2.04486	0.727508	0.00635673	0.704489
VEGF	Stroke	13.5499	0.852565	-0.000483001	0.913675
SeSelectin	Stroke	0.0983333	0.753839	NA	NA
TNF-A	Stroke	1.90447	0.167579	NA	NA
HGF	Stroke	3.19646	0.669728	0.00130514	0.917982
sICAM	Stroke	34.3523	0.0785995	0.00714789	0.422615
TRAIL	Stroke	47.3592	0.263157	0.00259236	0.604103
MCP3	Stroke	3.89708	0.951871	0.0032772	0.776282
SCGFb	Stroke	0.137818	0.71046	NA	NA

## Sheet: Table S6
Supplementary Table 6 Results of heterogeneity and horizontal pleiotropy tests based on the cis-eQTL instruments.
Exposure	Outcome	Cochran Q statistic	Cochran Q statistic P	MR Egger intercep	MR Egger intercep P
CTACK	Coronary artery disease	0.0883862	0.766239	NA	NA
IL-16	Coronary artery disease	20.5453	0.000986929	-0.00598989	0.569909
FGFBasic	Coronary artery disease	9.56052e-06	0.997533	NA	NA
MIF	Coronary artery disease	2.13424	0.711086	-0.000691605	0.948303
SCF	Coronary artery disease	0.0154897	0.900953	NA	NA
SeSelectin	Coronary artery disease	7.64458	0.0056943	NA	NA
IL-8	Coronary artery disease	2.54461	0.110671	NA	NA
IL-1a	Coronary artery disease	1.7051	0.426327	0.103378	0.573711
TRAIL	Coronary artery disease	5.94856	0.203023	0.0194485	0.409923
MCP1	Coronary artery disease	0.294943	0.58707	NA	NA
IL-1ra	Coronary artery disease	0.631335	0.426866	NA	NA
MCSF	Coronary artery disease	0.492972	0.781542	0.00260678	0.847997
IL-18	Coronary artery disease	0.862679	0.35299	NA	NA
IL-2ra	Coronary artery disease	3.93077	0.269037	-0.00318136	0.821271
sICAM	Coronary artery disease	0.0236776	0.877708	NA	NA
Eotaxin	Coronary artery disease	0.0256371	0.998917	0.00265619	0.897533
MIG	Coronary artery disease	0.0210462	0.884653	NA	NA
MIP1b	Coronary artery disease	0.0339772	0.853755	NA	NA
CTACK	Heart failure	2.00381	0.156905	NA	NA
IL-16	Heart failure	9.37972	0.0948436	-0.0122658	0.0739668
FGFBasic	Heart failure	0.0812115	0.775662	NA	NA
MIF	Heart failure	0.560455	0.967355	-0.00488314	0.688539
SCF	Heart failure	0.00621103	0.937184	NA	NA
SeSelectin	Heart failure	0.899627	0.342882	NA	NA
IL-8	Heart failure	5.16682	0.0230223	NA	NA
IL-1a	Heart failure	0.543314	0.762116	-0.0119222	0.946648
TRAIL	Heart failure	0.365147	0.98523	-0.0101916	0.629003
MCP1	Heart failure	2.69814	0.100465	NA	NA
IL-1ra	Heart failure	0.183289	0.668561	NA	NA
MCSF	Heart failure	1.54886	0.460967	0.00999639	0.560512
IL-18	Heart failure	0.00764639	0.930319	NA	NA
IL-2ra	Heart failure	1.98759	0.574986	-0.00835852	0.507176
sICAM	Heart failure	0.724474	0.39468	NA	NA
Eotaxin	Heart failure	0.0805562	0.994064	-0.00406382	0.860681
MIG	Heart failure	0.0262784	0.871222	NA	NA
MIP1b	Heart failure	0.501934	0.478652	NA	NA
CTACK	Atrial fibrillation	0.464396	0.495577	NA	NA
IL-16	Atrial fibrillation	5.41327	0.36755	-0.000825815	0.876085
FGFBasic	Atrial fibrillation	1.27447	0.25893	NA	NA
MIF	Atrial fibrillation	2.29071	0.682461	0.010713	0.362697
SCF	Atrial fibrillation	0.032254	0.857471	NA	NA
SeSelectin	Atrial fibrillation	4.52128	0.0334759	NA	NA
IL-8	Atrial fibrillation	9.03959	0.00264195	NA	NA
IL-1a	Atrial fibrillation	0.771262	0.680021	-0.0683699	0.671799
TRAIL	Atrial fibrillation	3.77569	0.437214	-0.00157234	0.935567
MCP1	Atrial fibrillation	1.89837	0.387056	-0.0410965	0.400697
IL-1ra	Atrial fibrillation	0.022445	0.880909	NA	NA
MCSF	Atrial fibrillation	0.213071	0.898943	-0.00349692	0.791142
IL-18	Atrial fibrillation	0.333091	0.563845	NA	NA
IL-2ra	Atrial fibrillation	1.15715	0.7633	0.00302622	0.759904
sICAM	Atrial fibrillation	0.0556321	0.813538	NA	NA
Eotaxin	Atrial fibrillation	1.49956	0.682372	0.0199846	0.36405
MIG	Atrial fibrillation	0.098079	0.754147	NA	NA
MIP1b	Atrial fibrillation	0.360917	0.547998	NA	NA
CTACK	Stroke	2.11883	0.145498	NA	NA
IL-16	Stroke	4.26589	0.511803	-0.00482802	0.467478
FGFBasic	Stroke	0.0562922	0.812455	NA	NA
MIF	Stroke	2.16959	0.704601	-0.00368051	0.802825
SCF	Stroke	0.113593	0.73609	NA	NA
SeSelectin	Stroke	2.73513	0.0981636	NA	NA
IL-8	Stroke	0.900309	0.342699	NA	NA
IL-1a	Stroke	2.23538	0.327035	-0.159916	0.55845
TRAIL	Stroke	7.14799	0.128271	-0.033932	0.306598
MCP1	Stroke	0.606835	0.435982	NA	NA
IL-1ra	Stroke	1.3733	0.241246	NA	NA
MCSF	Stroke	0.580549	0.748058	1.49457e-05	0.999334
IL-18	Stroke	2.21264	0.136884	NA	NA
IL-2ra	Stroke	7.5274	0.0568585	0.0195725	0.423365
sICAM	Stroke	1.56113	0.2115	NA	NA
Eotaxin	Stroke	0.378865	0.944573	0.011861	0.663753
MIG	Stroke	0.738764	0.390057	NA	NA
MIP1b	Stroke	0.481127	0.487912	NA	NA

## Sheet: Table S7
Supplementary Table 7 Power to detect an odds ratio of 1.2/0.83 in the cis-pQTL analyses.
Cytokine	R2	Coronary artery disease	Heart failure	Atrial fibrillation	Stroke
activePAI	0.003	86.9	54.3	66.5	48.3
CTACK	0.06	100	100	100	100
Eotaxin	0.015	100	99.6	100	99
GROa	0.272	100	100	100	100
HGF	0.01	100	96.5	99.2	93.8
IL-16	0.037	100	100	100	100
IL-18	0.051	100	100	100	100
IL-1ra	0.075	100	100	100	100
IL-2ra	0.26	100	100	100	100
IL-6	0.002	71.1	39.3	49.5	34.7
IL-7	0.005	97.8	76.1	86.9	69.7
IL-8	0.004	94.5	66.5	78.7	60.1
IL-12p70	0.002	71.1	39.3	49.5	34.7
IL-12p70	0.002	71.1	39.3	49.5	34.7
IP-10	0.02	100	100	100	100
MCP-1	0.006	99.2	83.2	92.1	77.4
MCP-3	0.289	100	100	100	100
MCSF	0.049	100	100	100	100
MIF	0.019	100	100	100	99.8
MIG	0.011	100	97.7	99.5	95.7
MIP1a	0.217	100	100	100	100
MIP1b	0.147	100	100	100	100
PDGFbb	0.001	42.8	22.2	28	19.7
RANTES	0.009	100	94.7	98.5	91.3
SCF	0.006	99.2	83.2	92.1	77.4
SCGFb	0.016	100	100	100	99.3
SeSelectin	0.008	100	92.2	97.4	87.9
sICAM	0.168	100	100	100	100
sVCAM	0.003	86.9	54.3	66.5	48.3
TNF-A	0.004	94.5	66.5	78.7	60.1
TRAIL	0.027	100	100	100	100
VEGF	0.073	100	100	100	100

## Sheet: Table S8
Supplementary Table 8 Power to detect an odds ratio of 1.2/0.83 in the cis-eQTL analyses.
Cytokine	R2	Coronary artery disease	Heart failure	Atrial fibrillation	Stroke
bNGF	0.002	71.1	40.9	49.5	34.7
CTACK	0.041	100	100	100	100
Eotaxin	0.01	100	97.2	99.2	93.8
FGFBasic	0.002	71.1	40.9	49.5	34.7
GROa	0.127	100	100	100	100
IL-16	0.031	100	100	100	100
IL-18	0.024	100	100	100	100
IL-1a	0.003	86.9	56.3	66.5	48.3
IL-1ra	0.017	100	100	100	100
IL-2ra	0.13	100	100	100	100
IL-6	0.001	42.8	23.1	28	19.7
IL-8	0.005	97.8	78.1	86.9	0.697
MCP-1	0.001	42.8	23.1	28	19.7
MCSF	0.018	100	100	100	100
MIF	0.02	100	100	100	100
MIG	0.008	99.9	93.3	97.4	87.9
MIP1a	0.059	100	100	100	100
MIP1b	0.003	86.9	56.3	66.5	48.3
RANTES	0.009	100	95.6	98.5	91.3
SCF	0.001	42.8	23.1	28	19.7
SCGFb	0.004	94.5	68.7	78.7	60.1
SeSelectin	0.002	71.1	40.9	49.5	34.7
sICAM	0.004	94.5	68.7	78.7	60.1
sVCAM	0.003	86.9	56.3	66.5	48.3
TNF-B	0.001	42.8	23.1	28	19.7
TRAIL	0.006	99.2	85	92.1	91.3
VEGF	0.0004	20.2	11.8	13.8	10.4
